# Supplementary material for: Comparative Analysis of Expression Profiles of Panicle Development among Tolerant and Sensitive Rice in Response to Drought Stress
Source: Front Plant Sci. 2017 Mar 29;8:437. doi: 10.3389/fpls.2017.00437 (PMC5370274; doi:10.3389/fpls.2017.00437)
Supplement: Supplementary file 1 [file Table_1.XLSX]

## Sheet: Table S1
Table S1. Differentially expressed genes (DEGs) under drought stress and well watered conditions.
	MILT1444		EMATAYIN		DOURADOAGULHA		KHAUMEO		HUHAN3		NIPPONBARE
	Fold change	p-value	Fold change	p-value	Fold change	p-value	Fold change	p-value	Fold change	p-value	Fold change	p-value
LOC_Os01g01650	-	-	1.51402	0.107714	-	-	0.487066	0.00957352	0.798158	0.425125	0.451462	0.0567711
LOC_Os01g01660	1.85752	0.290405	3.11765	0.0427087	1.57752	0.178869	0.880135	0.457484	1.03291	0.335562	0.405174	0.0776225
LOC_Os01g02870	-	-	-	-	1.06219	0.291261	1.23469	0.132713	2.13652	0.0130652	-	-
LOC_Os01g03330	3.02157	0.0352733	-	-	-	-	1.29479	0.092863	2.36769	0.0247018	-	-
LOC_Os01g03340	2.76002	0	2.57487	0	1.76651	0.0259401	1.35933	0.0313393	3.69172	0.00954766	1.87282	0.00780783
LOC_Os01g03549	1.56056	0.0686646	-	-	1.27973	0.0920549	1.55405	0.0313393	2.14425	0.0129291	1.54748	0.00445001
LOC_Os01g04050	0.661466	0.425311	1.51574	0.488587	1.04811	0.322198	0.360545	0.0144131	0.784616	0.425125	1.13766	0.213918
LOC_Os01g04330	2.23614	0.0339142	2.70327	0.0509482	1.21498	0.224072	2.1919	0.092863	0.834302	0.42204	1.49278	0.0776225
LOC_Os01g04360	3.86014	0.012318	2.21675	0.0709795	0.834584	0.374885	1.04551	0.457484	1.46514	0.148663	0.634299	0.184191
LOC_Os01g04370	36.1813	0	10.1374	0.0150718	1.81257	0.0609375	2.19374	0.0636036	2.25656	0.0465991	1.9863	0.134607
LOC_Os01g04380	5.73808	0.00886458	3.26816	0.0608322	-	-	2.10183	0.00670147	2.20389	0.0185091	0.724063	0.293924
LOC_Os01g04920	0.897785	0.539982	0.913553	0.526894	0.745419	0.141734	0.489385	0.0068438	0.750423	0.422155	0.978896	0.343785
LOC_Os01g05585	8.32503	0	-	-	-	-	-	-	1.60256	0.0774991	1.27068	0.134607
LOC_Os01g05650	6.64578	0	2.62987	0.0408678	1.54741	0.0331949	1.38091	0.0766748	1.46822	0.0868371	1.16092	0.252085
LOC_Os01g06340	-	-	-	-	-	-	-	-	-	-	0.496147	0.0272594
LOC_Os01g06640	2.47837	0.147816	1.51819	0.143665	1.42006	0.141734	0.688372	0.132713	2.14428	0.0158798	1.32277	0.0492409
LOC_Os01g07530	7.46924	0.00916816	2.22008	0	2.45314	0	2.76594	0.0438262	-	-	3.13313	0.00641578
LOC_Os01g09540	2.07561	0.0482737	1.61116	0.0890335	2.39927	0.0331949	0.844893	0.359557	1.02985	0.42204	1.56346	0.00780783
LOC_Os01g09890	-	-	-	-	0.476384	0.0438773	0.73966	0.208149	-	-	-	-
LOC_Os01g10130	1.23641	0.175962	1.27183	0.328355	1.4501	0.0331949	1.81541	0	2.06694	0.0129291	2.02914	0.00356168
LOC_Os01g10400	2.34471	0.0312199	2.02107	0.0150718	1.3014	0.0844877	1.85159	0.0153609	2.5821	0.00954766	1.29387	0.0216987
LOC_Os01g11210	1.28343	0.290405	1.17206	0.369247	0.773997	0.382455	0.431368	0.0068438	0.67772	0.425125	0.681276	0.0567711
LOC_Os01g11460	0.505064	0.425311	0.669687	0.526894	0.685588	0.159415	0.656853	0.0313393	0.410211	0.0203475	0.905864	0.343785
LOC_Os01g12660	2.13527	0.0429373	1.49189	0.107714	1.52	0.00389932	1.76779	0.00217074	2.10478	0.0185091	2.04849	0.00780783
LOC_Os01g12820	3.10757	0	1.82415	0.0168661	-	-	-	-	-	-	3.88324	0
LOC_Os01g13000	1.09354	0.382946	0.765461	0.501972	0.692859	0.247465	0.432723	0.0068438	0.659991	0.425125	0.837278	0.285842
LOC_Os01g14410	-	-	-	-	-	-	-	-	-	-	0.479273	0.0325723
LOC_Os01g14510	2.05178	0.0246144	1.28086	0.164131	1.40478	0.0920549	0.897334	0.457484	1.13463	0.303368	1.78851	0.00379624
LOC_Os01g14514	2.23891	0.0246144	-	-	-	-	-	-	-	-	1.69386	0.00356168
LOC_Os01g14670	1.04326	0.425311	0.828084	0.526894	0.564567	0.102418	0.421686	0.0068438	0.634109	0.425125	0.51508	0.184191
LOC_Os01g15000	1.29412	0.207142	0.880196	0.526894	1.56795	0.0331949	1.47895	0.0514228	1.91523	0.0327928	2.28234	0.00445001
LOC_Os01g15270	2.4466	0.0312199	3.10264	0.00769973	1.395	0.0609375	1.89263	0.0313393	3.11164	0.0139125	1.88401	0.0182521
LOC_Os01g17396	1.44384	0.0619358	1.28142	0.292034	1.88804	0.0273107	1.52635	0.0514228	2.17531	0.00954766	0.876148	0.267248
LOC_Os01g18080	2.561	0.00916816	1.95125	0.0150718	1.56344	0.0371272	1.62185	0.0350572	2.35507	0.0130652	1.566	0.00569683
LOC_Os01g18450	1.76109	0.0894102	2.12072	0.0509482	2.13496	0.102418	0.491856	0.0313393	1.24555	0.335562	0.750507	0.278372
LOC_Os01g19740	0.542584	0.433175	0.545471	0.498062	0.597623	0.0920549	0.56608	0.154618	0.424071	0.0247018	0.712283	0.184191
LOC_Os01g19770	-	-	-	-	2.46466	0	3.81585	0.00217074	-	-	-	-
LOC_Os01g20830	1.01633	0.425311	2.0242	0.0215749	1.24841	0.112667	1.56476	0.179676	2.16885	0.0327928	-	-
LOC_Os01g24710	4.62916	0.0246144	2.95067	0.187575	0.759253	0.291261	0.598746	0.0144131	2.44419	0.0375775	2.41871	0.00641578
LOC_Os01g27160	1.42461	0.120977	0.991889	0.526894	1.1745	0.224072	0.442354	0.00957352	0.655898	0.425125	1.16814	0.0776225
LOC_Os01g27360	2.89629	0.0156049	1.5981	0.328355	1.49845	0.0844877	0.892926	0.507043	1.91124	0.013652	1.24244	0.0647456
LOC_Os01g28540	1.3286	0.103624	1.41701	0.0751034	-	-	1.57107	0.021617	1.73951	0.0626102	2.14644	0.00356168
LOC_Os01g29150	0.915025	0.539982	1.02997	0.488587	2.18512	0.00389932	1.58328	0.092863	0.933663	0.425125	1.15776	0.0919988
LOC_Os01g32259	1.50488	0.012318	1.76351	0.0608322	1.3504	0.0331949	2.24577	0	2.4945	0.0129291	1.34628	0.0147386
LOC_Os01g32330	2.46903	0.0352733	1.58384	0.12921	1.23674	0.178869	1.17975	0.359557	1.12723	0.335562	1.35241	0.0567711
LOC_Os01g32770	1.05487	0.425311	1.56612	0.12921	0.718676	0.430093	2.03414	0.0438262	0.753336	0.425125	0.961365	0.343785
LOC_Os01g34560	0.68044	0.539982	1.08234	0.488587	0.903415	0.423078	0.372237	0.00500046	0.419919	0.371435	0.523685	0.0302985
LOC_Os01g36950	2.01615	0.0352733	1.92648	0.0608322	1.13761	0.20031	1.4032	0.0514228	1.04881	0.42204	1.0048	0.259399
LOC_Os01g37280	2.16518	0.00916816	1.71867	0.164131	1.81979	0.0285467	-	-	2.01046	0.013652	2.04002	0
LOC_Os01g37832	1.45714	0.0264597	1.35676	0.220468	1.89435	0.0219849	2.13382	0.00670147	2.0548	0.0130652	2.18616	0.00108895
LOC_Os01g39000	0.754637	0.499837	1.26108	0.255436	0.50522	0.0438773	0.622989	0.0350572	1.03511	0.42204	0.484734	0.0147386
LOC_Os01g44250	2.61116	0	-	-	-	-	-	-	-	-	-	-
LOC_Os01g45090	-	-	-	-	-	-	-	-	2.52639	0.0139125	2.09223	0.00569683
LOC_Os01g45570	1.40898	0.0894102	1.54401	0.143665	1.43553	0.0609375	2.17497	0.00217074	2.23456	0.0129291	1.31886	0.0246337
LOC_Os01g45670	2.26831	0.0312199	1.89341	0.00769973	1.60177	0.00908196	1.5151	0.0191322	2.53218	0.0231473	1.61581	0.01037
LOC_Os01g45750	0.792676	0.459294	0.865937	0.520456	0.604506	0.102418	0.749926	0.266662	0.47497	0.371435	0.378126	0.00419623
LOC_Os01g45880	2.22321	0.0244156	1.43303	0.143665	1.29997	0.126233	1.35035	0.0350572	1.18087	0.335562	1.88431	0.00108895
LOC_Os01g46169	0.918642	0.539982	1.40695	0.164131	1.02523	0.322198	1.4794	0.0514228	3.66034	0.0130652	1.10906	0.19907
LOC_Os01g46600	4.93818	0.0244156	2.24272	0.0408678	3.90721	0	2.97014	0.0153609	3.96007	0.0185091	3.55794	0.00379624
LOC_Os01g46760	2.18786	0.0254403	2.74249	0.0215749	1.92175	0.0136229	2.23224	0.0191322	3.02104	0.0129291	2.00735	0.00108895
LOC_Os01g47070	13.605	0	-	-	4.01117	0.00685486	3.85516	0.0153609	-	-	4.91766	0.00356168
LOC_Os01g47190	1.57686	0.0482737	1.66898	0.0427087	1.66354	0.0515037	1.61194	0.0144131	1.62042	0.0995082	2.02167	0.00289166
LOC_Os01g47262	2.30349	0.0352733	2.0084	0.00769973	2.51729	0.00389932	2.26004	0.00670147	3.50536	0.0129291	2.98614	0.00108895
LOC_Os01g47400	1.73466	0.0429373	2.19013	0.0150718	1.60272	0.0259401	1.35511	0.0766748	1.30087	0.0327928	1.13411	0.134607
LOC_Os01g48960	1.15044	0.290405	1.30514	0.187575	1.19844	0.102418	1.51225	0.0313393	1.81053	0.0129291	2.21404	0
LOC_Os01g48990	1.75812	0.0312199	1.79151	0.00769973	1.90078	0	1.60939	0.00670147	3.0867	0.0130652	2.07225	0
LOC_Os01g49260	1.11581	0.33297	0.969108	0.526894	1.45427	0.0265052	1.69975	0.00957352	1.33066	0.148663	2.13107	0
LOC_Os01g49310	0.765251	0.539982	0.956043	0.488587	1.20402	0.178869	1.00015	0.441683	2.27475	0.0995082	2.12587	0.01037
LOC_Os01g49650	-	-	13.3573	0.0134929	-	-	-	-	2.24412	0.371435	0.46994	0.278372
LOC_Os01g50160	1.43636	0.0619358	1.632	0.0355174	-	-	1.52058	0.0144131	2.762	0.0130652	1.54609	0.00445001
LOC_Os01g50410	0.855389	0.539982	1.2277	0.407329	0.793716	0.430093	0.481771	0.0438262	0.769215	0.425125	0.50909	0.231557
LOC_Os01g50700	11.1547	0.00886458	2.2597	0.0493396	2.49894	0.0234715	2.46782	0.0191322	4.20655	0.0129291	4.75888	0
LOC_Os01g50910	6.97496	0.00760541	9.72928	0	4.24332	0.00389932	8.16766	0.00217074	28.0368	0	3.93331	0.00445001
LOC_Os01g51310	2.52676	0.0312199	3.98359	0.0168661	2.67883	0	3.54167	0.0313393	2.93739	0.0130652	1.70524	0.0246337
LOC_Os01g51610	1.27968	0.175962	1.1665	0.488587	1.30549	0.0438773	1.98744	0.0101175	2.53484	0	-	-
LOC_Os01g52110	2.02545	0.0352733	1.46372	0.187575	0.798292	0.430093	1.28921	0.132713	1.4628	0.177932	1.28072	0.104176
LOC_Os01g52260	1.72153	0.0339142	1.34316	0.143665	2.04871	0	2.1463	0	2.66381	0.0130652	1.59598	0.0216987
LOC_Os01g52470	1.58793	0.120977	1.14201	0.488587	2.67638	0.0371272	0.789219	0.327458	0.860152	0.425125	1.29822	0.0302985
LOC_Os01g52690	2.07083	0.00916816	1.64745	0.107714	2.10816	0.00981946	2.98841	0	2.36081	0.0129291	2.10168	0.00379624
LOC_Os01g52770	0.928142	0.539982	1.45118	0.255436	0.848889	0.360188	0.516576	0.00957352	0.599577	0.425125	0.43364	0.0325723
LOC_Os01g53220	1.00388	0.539982	1.25006	0.369247	1.81533	0.0331949	1.59014	0.0101175	2.17458	0.148663	2.23051	0.01037
LOC_Os01g53240	1.02838	0.425311	1.1856	0.292034	0.971798	0.322198	0.462422	0.00500046	0.620031	0.423156	0.671436	0.0776225
LOC_Os01g53330	1.22135	0.120977	1.21381	0.292034	2.03139	0.0285467	1.27597	0.0313393	1.24733	0.272435	1.22082	0.11717
LOC_Os01g54030	-	-	-	-	-	-	2.3119	0.00368455	-	-	-	-
LOC_Os01g54670	1.99562	0.0619358	1.73176	0.107714	-	-	1.08035	0.457484	2.26015	0.0185091	1.3983	0.0567711
LOC_Os01g55000	1.28799	0.207142	1.77692	0.143665	0.941815	0.430093	0.445723	0.0101175	0.636712	0.425125	0.624541	0.104176
LOC_Os01g55150	0.907935	0.382946	1.30187	0.255436	1.13253	0.322198	0.481531	0.0153609	0.681989	0.425125	0.582903	0.0246337
LOC_Os01g55310	1.59299	0.0542799	1.31989	0.255436	1.46322	0.0515037	-	-	1.23284	0.0327928	2.00578	0.00108895
LOC_Os01g55370	2.24907	0.0352733	1.6822	0.0355174	1.63428	0.0259401	1.18544	0.154618	2.13612	0.0247018	1.53119	0.0117663
LOC_Os01g55820	2.8441	0.0264597	1.8042	0.0709795	1.43923	0.0609375	1.44299	0.132713	1.70126	0.0130652	1.58883	0.00641578
LOC_Os01g56010	1.65946	0.0244156	1.14627	0.220468	1.60798	0.0234715	1.76231	0.00217074	1.48908	0.0247018	2.13979	0
LOC_Os01g56810	1.58577	0.103624	2.25927	0	1.74465	0.0844877	1.38907	0.0636036	1.44802	0.0626102	1.22007	0.170795
LOC_Os01g57480	1.53907	0.0156049	1.37923	0.0709795	1.43939	0.0515037	1.15188	0.154618	1.48657	0.0327928	2.11323	0
LOC_Os01g57610	2.31458	0.0482737	3.60339	0.0134929	2.25941	0.00389932	1.644	0.0438262	5.256	0.0129291	1.84281	0.0147386
LOC_Os01g57710	1.41752	0.0619358	1.20113	0.0982029	2.17502	0.00981946	1.75502	0.00670147	1.49737	0.0130652	1.36183	0.0272594
LOC_Os01g57840	2.08168	0.0429373	1.34308	0.255436	1.03748	0.322198	0.868407	0.466005	1.31311	0.177932	1.06706	0.170795
LOC_Os01g57920	1.15116	0.33297	1.42265	0.0890335	1.6212	0.0246904	1.47572	0.0350572	2.12205	0.0130652	2.15172	0
LOC_Os01g58670	2.16559	0.0264597	1.37109	0.107714	1.64832	0.00981946	1.56096	0.0766748	1.55288	0.0130652	2.44821	0.00108895
LOC_Os01g59530	2.09064	0.00916816	1.33971	0.0709795	-	-	-	-	1.53482	0.0130652	1.76168	0.01037
LOC_Os01g60730	0.910786	0.539982	1.64245	0.255436	1.26996	0.224072	1.19347	0.179676	1.5883	0.371435	2.73914	0.00641578
LOC_Os01g60770	1.94637	0.0264597	2.71294	0.0312937	1.02227	0.322198	0.991383	0.507043	2.72158	0.0129291	1.101	0.213918
LOC_Os01g61044	1.48093	0.207142	1.3899	0.0709795	2.06066	0.0438773	0.857778	0.296306	1.45337	0.0465991	1.09448	0.19907
LOC_Os01g61610	0.735214	0.539982	2.72462	0.0168661	0.617699	0.416468	1.55789	0.0438262	1.67787	0.122171	-	-
LOC_Os01g61930	1.3367	0.103624	1.25979	0.187575	-	-	1.5675	0.0313393	1.95453	0	2.08071	0.0033512
LOC_Os01g62605	1.34502	0.120977	1.7175	0.0408678	1.27577	0.0726895	1.92369	0.00217074	2.63333	0.0130652	-	-
LOC_Os01g62610	1.68033	0.0429373	2.01778	0.00769973	1.49926	0.0515037	2.159	0	4.44736	0.0129291	3.4996	0
LOC_Os01g62970	2.33991	0.0312199	1.86247	0.0355174	1.88942	0.0265052	2.05799	0.021617	3.5765	0.0130652	2.10508	0.00379624
LOC_Os01g62980	7.11759	0.00760541	1.83043	0.0493396	1.90646	0.0234715	1.75951	0.0101175	2.40116	0.0129291	3.22728	0
LOC_Os01g63210	2.1605	0.012318	1.20449	0.369247	2.00847	0.0273107	1.83604	0.021617	2.74981	0	1.02947	0.259399
LOC_Os01g63354	0.552901	0.290405	-	-	0.578044	0.0920549	-	-	0.552937	0.42204	0.495058	0.0182521
LOC_Os01g63480	2.117	0.0244156	1.40079	0.220468	2.08533	0.0265052	1.33338	0.179676	1.43147	0.177932	2.1404	0.00855675
LOC_Os01g64100	2.71469	0.00760541	1.71229	0.12921	1.26146	0.159415	1.03035	0.457484	2.77671	0.0129291	2.14675	0.00569683
LOC_Os01g64670	-	-	-	-	-	-	-	-	-	-	2.11526	0.00108895
LOC_Os01g64890	2.06913	0	1.47029	0	-	-	-	-	1.5179	0.0130652	1.57566	0.00691494
LOC_Os01g65690	4.83719	0	-	-	-	-	-	-	2.69161	0.0129291	2.55116	0.104176
LOC_Os01g66560	-	-	-	-	0.496976	0.0109818	0.650739	0.0766748	-	-	-	-
LOC_Os01g66700	-	-	4.2856	0.0493396	-	-	-	-	1.16911	0.42204	0.672778	0.293924
LOC_Os01g66980	1.2212	0.207142	0.895871	0.526894	0.97834	0.430093	0.499835	0	0.760236	0.425125	1.09725	0.151271
LOC_Os01g67950	3.56865	0.0264597	2.29262	0.0608322	3.92953	0.0234715	0.527724	0.109158	1.22046	0.272435	0.71833	0.343785
LOC_Os01g68290	-	-	1.40355	0.0890335	2.65106	0	1.97435	0.00957352	-	-	-	-
LOC_Os01g68450	2.16532	0.0264597	1.01063	0.488587	1.45726	0.0371272	0.97887	0.506549	1.0197	0.42204	1.40689	0.0117663
LOC_Os01g69870	1.42193	0.0686646	1.38133	0.0427087	1.75999	0	1.7066	0.00217074	2.11132	0.0130652	1.19138	0.134607
LOC_Os01g70460	2.21538	0.0264597	1.37978	0.220468	1.83301	0.0285467	1.60631	0.0153609	1.18787	0.335562	1.97734	0.00108895
LOC_Os01g70500	2.41808	0.0429373	1.30364	0.187575	-	-	-	-	1.04382	0.42204	1.48689	0.0147386
LOC_Os01g70520	2.06921	0.0429373	1.16593	0.475309	1.73255	0.0609375	0.831166	0.389244	0.774859	0.425125	1.28622	0.0117663
LOC_Os01g70950	2.18459	0.00760541	1.20884	0.0982029	1.53858	0.0246904	1.52619	0.00368455	2.02692	0.0129291	2.07127	0.00108895
LOC_Os01g72170	2.19535	0.00760541	-	-	-	-	-	-	-	-	-	-
LOC_Os01g72210	2.38715	0	1.5684	0.0408678	1.74444	0.0234715	1.64674	0.0101175	1.78274	0.0130652	1.96672	0.00379624
LOC_Os01g72290	0.998205	0.425311	0.699296	0.493196	0.790023	0.159415	0.485599	0.021617	0.888509	0.425125	0.634932	0.170795
LOC_Os01g72520	2.4606	0.0264597	1.80831	0.0509482	1.40721	0.112667	1.13718	0.359557	1.61423	0.0868371	2.02018	0.00940099
LOC_Os01g73110	1.55169	0.0894102	1.43028	0.12921	2.29148	0	2.45223	0.00217074	2.18647	0.013652	2.02326	0.00289166
LOC_Os01g73170	0.986763	0.539982	0.991772	0.488587	0.753781	0.329501	1.25033	0.109158	2.00229	0.0247018	0.616819	0.213918
LOC_Os01g73940	0.465408	0.509254	1.78509	0.12921	0.853354	0.322198	0.854408	0.359557	1.82512	0.148663	3.52114	0.00445001
LOC_Os02g01150	2.70143	0.00886458	1.37	0.143665	2.17088	0	1.5677	0.0144131	1.82038	0.0185091	1.95232	0
LOC_Os02g02400	0.817325	0.539982	0.916079	0.526894	2.32132	0.0438773	0.89806	0.457484	0.716337	0.425125	0.889915	0.343785
LOC_Os02g03200	0.639333	0.459294	-	-	0.472822	0.0109818	-	-	-	-	-	-
LOC_Os02g03370	2.15781	0.00886458	1.35285	0.12921	1.65484	0.0371272	1.68388	0.00670147	1.40697	0.0231473	1.23163	0.00691494
LOC_Os02g03710	0.521387	0.120977	0.726448	0.500463	0.569518	0.0515037	0.673792	0.092863	0.763141	0.425125	0.399576	0.00940099
LOC_Os02g04160	3.87622	0	1.95507	0.0134929	1.11378	0.224072	1.19395	0.208149	2.02107	0.0327928	1.43018	0.0492409
LOC_Os02g04690	1.64733	0.00886458	1.38274	0.0355174	1.70092	0.00389932	1.17327	0.0636036	2.11411	0.0130652	2.05282	0.00855675
LOC_Os02g04750	1.23046	0.0894102	1.36888	0.0982029	0.974218	0.430093	1.09317	0.237831	1.70175	0.0130652	2.25128	0
LOC_Os02g04810	0.855881	0.539982	1.4982	0.143665	1.37257	0.0609375	2.14122	0.00368455	2.05503	0.0129291	1.57445	0.00780783
LOC_Os02g06410	-	-	-	-	-	-	3.87667	0.00217074	-	-	-	-
LOC_Os02g07650	1.28395	0.147816	1.68144	0.0982029	1.38442	0.0844877	2.27192	0	1.64508	0.0327928	1.26325	0.0302985
LOC_Os02g08100	2.72464	0.0246144	1.27197	0.255436	0.937372	0.430093	0.708706	0.0766748	1.7055	0.0130652	1.77155	0.0117663
LOC_Os02g08130	-	-	-	-	-	-	-	-	2.1416	0.0130652	-	-
LOC_Os02g10630	1.33772	0.0619358	1.16604	0.187575	1.65458	0.0234715	1.30038	0.0260015	1.88095	0.013652	2.12296	0.00108895
LOC_Os02g11020	1.43958	0.0352733	1.4299	0.12921	1.63715	0.0136229	1.85016	0.00957352	2.01098	0.00954766	1.701	0.00108895
LOC_Os02g11640	-	-	2.53262	0.0150718	-	-	-	-	-	-	-	-
LOC_Os02g12480	0.912693	0.539982	1.07814	0.475309	-	-	0.625788	0.092863	1.1083	0.42204	0.493484	0.0117663
LOC_Os02g13370	-	-	-	-	-	-	-	-	3.69358	0.0130652	-	-
LOC_Os02g13660	1.03763	0.356195	0.897519	0.526894	0.434391	0.0371272	0.268652	0.0313393	0.65947	0.425125	0.245167	0.0325723
LOC_Os02g13800	4.044	0.012318	3.14195	0	4.6144	0	6.24002	0.00217074	11.4501	0.0129291	3.2591	0.00445001
LOC_Os02g14800	2.26216	0.00916816	1.59716	0.0982029	-	-	-	-	2.3556	0.013652	2.03624	0.00379624
LOC_Os02g14874	1.81221	0.012318	1.7509	0.0709795	-	-	-	-	2.30177	0.00954766	1.91584	0.00347191
LOC_Os02g15930	6.72299	0	3.75896	0.0355174	1.40955	0.126233	1.57713	0.109158	2.25515	0.0185091	1.15688	0.19907
LOC_Os02g19640	0.683979	0.53451	0.911486	0.526894	0.815598	0.368193	0.399031	0	0.447269	0.335562	0.481982	0.0272594
LOC_Os02g20540	1.00856	0.290405	2.52929	0.143665	-	-	0.402703	0.00500046	0.998016	0.425125	0.350347	0.0433347
LOC_Os02g20980	1.81918	0.00886458	1.56238	0.0312937	1.31773	0.0920549	1.60298	0.0144131	1.78509	0.0158798	2.11024	0
LOC_Os02g22374	2.08759	0.00916816	1.78773	0.0493396	1.15781	0.20031	1.63427	0.0191322	1.0781	0.396525	1.86627	0.00379624
LOC_Os02g22820	1.32257	0.0686646	1.27767	0.187575	1.28632	0.126233	2.04288	0.0144131	1.20073	0.236927	1.282	0.0216987
LOC_Os02g27674	2.00802	0.0264597	1.69193	0.0751034	-	-	-	-	1.26992	0.272435	1.57648	0.00940099
LOC_Os02g28970	1.35984	0.290405	1.24564	0.475309	-	-	0.364072	0.0068438	0.657164	0.425125	1.05084	0.259399
LOC_Os02g30850	1.27836	0.147816	1.56104	0.0751034	1.71656	0.0234715	2.14274	0.00217074	1.93932	0.0129291	1.23053	0.0325723
LOC_Os02g30910	6.45157	0.00916816	1.37962	0.292034	3.40128	0.0259401	2.27882	0.0636036	2.43105	0.0868371	2.67634	0.00691494
LOC_Os02g31030	1.47856	0.207142	1.19946	0.369247	1.97286	0.0259401	1.16905	0.208149	1.60257	0.0995082	2.88454	0.00108895
LOC_Os02g32250	2.65519	0.00886458	1.81718	0.0168661	-	-	-	-	1.88311	0.0375775	2.41283	0
LOC_Os02g32610	1.5671	0.103624	2.04504	0.0427087	1.76416	0.0285467	1.31316	0.0766748	2.15201	0.0247018	1.93915	0.00347191
LOC_Os02g32814	0.137463	0	0.162506	0	0.229856	0.0109818	0.217587	0	0.10621	0	0.319401	0
LOC_Os02g32860	1.19757	0.207142	1.18742	0.292034	1.68138	0.0136229	1.76855	0.00446849	2.15554	0.0129291	1.72284	0.00641578
LOC_Os02g33070	2.47941	0.0894102	2.88013	0.0608322	2.08124	0.0371272	1.78506	0.0350572	5.92385	0.0130652	3.12809	0.00641578
LOC_Os02g33380	11.7937	0	4.18958	0.0312937	3.44843	0.00908196	4.30166	0	3.11621	0.0130652	4.35497	0.00108895
LOC_Os02g33550	0.877255	0.539982	1.29987	0.143665	0.907918	0.430093	0.472818	0.0313393	0.974195	0.396525	0.482613	0.320102
LOC_Os02g34970	2.58092	0.33297	1.56574	0.0982029	1.04446	0.314339	0.594275	0.0514228	2.18634	0.0375775	1.32419	0.0567711
LOC_Os02g35190	2.38507	0.0254403	1.67071	0.00769973	1.96229	0.00685486	1.49158	0.00368455	2.44132	0.0130652	1.91806	0.00780783
LOC_Os02g36700	0.814727	0.539982	0.967601	0.526894	2.54205	0.0273107	-	-	0.612382	0.425125	0.612841	0.0776225
LOC_Os02g39850	0.984587	0.539982	1.32736	0.441927	0.583348	0.0609375	0.385994	0.0191322	0.714205	0.425125	0.616856	0.320102
LOC_Os02g40260	-	-	-	-	-	-	0.458961	0.00500046	-	-	0.748591	0.262702
LOC_Os02g40440	0.889292	0.425311	1.12324	0.488587	0.76692	0.351577	0.404551	0.0101175	0.449457	0.423052	0.515379	0.00855675
LOC_Os02g40700	1.79426	0.0429373	1.60095	0.0608322	2.70512	0	1.87	0.0313393	1.29434	0.0774991	1.2717	0.0117663
LOC_Os02g41840	1.9447	0.0619358	2.01708	0.0509482	2.40889	0.00389932	2.08993	0.00446849	3.62182	0.0130652	1.4909	0.0567711
LOC_Os02g41954	-	-	-	-	2.16603	0.0438773	-	-	-	-	-	-
LOC_Os02g42020	2.51175	0.0254403	1.18755	0.220468	1.94244	0.0265052	1.33092	0.0313393	1.3696	0.0465991	1.45376	0.01037
LOC_Os02g43360	0.692893	0.539982	0.995072	0.526894	0.48651	0.20031	0.692035	0.296306	0.508775	0.423052	0.488531	0.0272594
LOC_Os02g43620	2.40313	0.00760541	1.71501	0.00769973	1.95054	0.00389932	1.88173	0.00217074	2.19026	0.0130652	2.83592	0.00108895
LOC_Os02g43790	0.878042	0.539982	0.773069	0.526894	0.908679	0.430093	0.430705	0.0260015	0.906952	0.42204	0.602208	0.330647
LOC_Os02g44090	2.603	0.0352733	1.48426	0.220468	0.753522	0.322198	1.35663	0.179676	3.30437	0.0130652	1.30953	0.0371769
LOC_Os02g44108	2.76215	0.00760541	2.7633	0.00769973	2.3139	0.0246904	1.04547	0.457484	1.13575	0.371435	1.1316	0.19907
LOC_Os02g44230	0.46049	0.425311	0.628336	0.526894	0.37564	0.0234715	0.377833	0.0101175	0.279351	0.425125	0.635076	0.320102
LOC_Os02g44820	1.73815	0.0429373	1.29162	0.143665	2.18906	0.0179369	1.13066	0.237831	1.55966	0.122171	1.8188	0
LOC_Os02g44990	1.83661	0.120977	1.18631	0.369247	2.54129	0	1.77281	0.0514228	4.26803	0.0130652	1.70163	0.0371769
LOC_Os02g46030	2.25807	0.0352733	2.4714	0.0312937	4.35415	0	4.7937	0	9.09684	0.0129291	2.86794	0.0033512
LOC_Os02g46473	1.66352	0.0686646	1.3644	0.0608322	2.12832	0.00908196	1.52359	0.0636036	1.50609	0.0995082	1.14732	0.170795
LOC_Os02g47020	2.73679	0.0339142	1.06518	0.488587	1.42289	0.102418	0.784968	0.327458	1.22979	0.272435	1.14458	0.151271
LOC_Os02g47200	2.95486	0	-	-	-	-	3.08287	0	3.75046	0.0129291	-	-
LOC_Os02g47660	1.68055	0.0894102	1.86704	0.0493396	2.21944	0.00981946	1.99926	0.00670147	3.01055	0.013652	2.48039	0.00379624
LOC_Os02g47830	1.42586	0.0686646	1.24483	0.187575	1.88263	0.0265052	1.96853	0.00217074	2.22226	0	2.11855	0
LOC_Os02g48710	2.49558	0.0264597	1.77035	0.0709795	2.03654	0.0183445	1.16453	0.457484	1.24317	0.236927	1.22295	0.0492409
LOC_Os02g48900	1.4842	0.290405	1.61638	0.107714	0.768372	0.291261	-	-	3.01166	0	0.63711	0.303249
LOC_Os02g49520	-	-	1.28654	0.12921	-	-	-	-	1.41447	0.0247018	2.08611	0
LOC_Os02g50690	1.35514	0.147816	1.14937	0.187575	1.03439	0.322198	-	-	2.04739	0.0158798	1.66627	0.01037
LOC_Os02g50700	3.2536	0	2.11355	0	1.90359	0.0246904	2.83521	0	3.30608	0.0129291	2.16388	0
LOC_Os02g51040	1.7194	0.0482737	2.29747	0.0493396	1.79994	0	2.0728	0.0313393	1.63235	0.0626102	1.35423	0.0216987
LOC_Os02g51390	1.92148	0.0352733	2.0201	0.0408678	1.71664	0.0331949	1.62178	0.0438262	1.50673	0.0774991	2.03176	0.00419623
LOC_Os02g51540	1.24282	0.175962	1.09631	0.407329	1.16592	0.126233	2.03331	0.00217074	1.38056	0.013652	1.19169	0.0776225
LOC_Os02g51680	2.21364	0.0312199	1.64152	0.0312937	1.45355	0.0331949	1.59998	0.0260015	2.58963	0.0130652	1.73102	0.0147386
LOC_Os02g51760	1.80031	0.00760541	1.23789	0.12921	1.43203	0.0246904	1.29425	0.0350572	1.42757	0.0465991	2.02327	0
LOC_Os02g52480	1.09367	0.356195	1.19926	0.407329	1.18304	0.247465	0.493012	0.0144131	0.768007	0.425125	0.848374	0.278372
LOC_Os02g52840	2.04267	0.00916816	1.55323	0.0890335	1.2913	0.112667	1.20039	0.266662	1.23523	0.236927	1.3881	0.0371769
LOC_Os02g52930	-	-	-	-	0.974995	0.430093	0.344201	0.00500046	-	-	-	-
LOC_Os02g53180	1.37685	0.0686646	1.32964	0.143665	1.17029	0.159415	1.68839	0.0153609	2.51503	0.0130652	1.55917	0.00641578
LOC_Os02g53400	0.594554	0.509254	1.05075	0.475309	1.07157	0.268284	1.17386	0.208149	1.42298	0.371435	2.0167	0.00419623
LOC_Os02g54540	0.622887	0.425311	1.34179	0.220468	0.914337	0.423078	1.09665	0.359557	0.79352	0.425125	0.484434	0.0216987
LOC_Os02g54870	1.82685	0.0246144	2.1638	0.0215749	2.09233	0.0515037	0.933207	0.466005	1.54955	0.122171	1.18041	0.134607
LOC_Os02g55890	2.33159	0.0254403	2.33873	0.0215749	1.07969	0.268284	1.4103	0.0766748	1.70031	0.0465991	1.29514	0.0325723
LOC_Os02g57060	1.24737	0.247079	1.26004	0.143665	2.10106	0.0219849	1.82051	0.0101175	2.76436	0.0130652	1.83298	0.00289166
LOC_Os02g57110	0.890704	0.356195	1.48729	0.255436	0.984522	0.322198	0.318334	0.0191322	0.471207	0.425125	0.46953	0.0433347
LOC_Os02g57720	-	-	-	-	-	-	3.5304	0	-	-	1.53077	0.0919988
LOC_Os02g57840	-	-	1.96219	0.0168661	1.55802	0.112667	1.50361	0.109158	-	-	2.55133	0.00855675
LOC_Os03g01890	2.12137	0.0156049	1.32238	0.0608322	1.79577	0.00389932	1.37202	0.0350572	2.5451	0.0247018	1.45244	0.0492409
LOC_Os03g01940	-	-	-	-	-	-	-	-	1.82732	0.0327928	2.32547	0.00641578
LOC_Os03g02040	-	-	1.24514	0.441927	-	-	-	-	0.657482	0.425125	0.246674	0.0302985
LOC_Os03g02460	1.2301	0.120977	1.27484	0.255436	1.19757	0.224072	1.88039	0.00670147	2.01974	0.0129291	1.09566	0.184191
LOC_Os03g02590	1.95018	0.0352733	1.17402	0.187575	2.27046	0	1.56074	0.00670147	2.0399	0.0231473	1.37316	0.0371769
LOC_Os03g02700	0.539435	0.433175	1.20379	0.407329	0.751536	0.314339	-	-	0.489627	0.42204	0.481701	0.00445001
LOC_Os03g02920	0.92127	0.425311	1.26737	0.369247	0.824437	0.374885	0.392822	0.00500046	0.569177	0.425125	0.544617	0.0272594
LOC_Os03g02980	1.14148	0.382946	1.13462	0.407329	1.46197	0.102418	1.13926	0.237831	1.71938	0.177932	2.04848	0.00347191
LOC_Os03g03600	0.888071	0.539982	1.05961	0.488587	0.801956	0.343811	0.489307	0.0068438	0.696047	0.425125	0.532092	0.0272594
LOC_Os03g03724	0.0349181	0	0.0508016	0	0.0378382	0.0234715	0.0390668	0	0.0269967	0	0.103699	0
LOC_Os03g03910	2.10121	0.0361666	1.13446	0.441927	1.64765	0.0285467	0.919943	0.457484	1.21396	0.371435	0.909993	0.303249
LOC_Os03g04080	14.1466	0.00760541	-	-	1.08915	0.159415	-	-	39.9836	0	8.69055	0.00379624
LOC_Os03g04240	1.39306	0.33297	1.05527	0.488587	0.872542	0.430093	0.317061	0.0191322	0.747304	0.425125	0.798931	0.0776225
LOC_Os03g04250	1.13654	0.425311	0.926264	0.526894	0.661544	0.430093	0.256868	0.00500046	0.927083	0.42204	0.8396	0.259399
LOC_Os03g05270	1.55232	0.0264597	1.7204	0.0509482	1.65842	0.0234715	2.04247	0.00368455	1.49553	0.0995082	1.65653	0.0302985
LOC_Os03g06840	1.06307	0.382946	1.85806	0.0509482	-	-	-	-	3.18224	0.0129291	-	-
LOC_Os03g06850	1.43657	0.0482737	1.44566	0.107714	3.62845	0.00389932	2.29137	0.00368455	1.88888	0.013652	1.44579	0.00940099
LOC_Os03g07180	4.80231	0.00916816	-	-	1.16316	0.178869	-	-	-	-	2.29861	0.00780783
LOC_Os03g10150	2.27265	0.0264597	1.88328	0.0890335	-	-	-	-	2.14612	0.0185091	-	-
LOC_Os03g10210	1.77188	0.0793025	2.03667	0	1.44993	0.00908196	1.05348	0.389244	2.46381	0.0327928	1.33914	0.0776225
LOC_Os03g10320	2.52408	0.00760541	1.64563	0.0982029	1.61425	0.0265052	2.54021	0.00217074	2.68973	0.0129291	1.96059	0.00347191
LOC_Os03g10600	-	-	0.655315	0.488587	0.490625	0.0438773	0.787221	0.296306	-	-	-	-
LOC_Os03g10860	2.26501	0.0156049	2.11067	0.0355174	1.74693	0.00981946	1.77589	0.0101175	1.88758	0.0158798	1.30416	0.11717
LOC_Os03g13460	0.751593	0.539982	0.591919	0.498062	0.725952	0.268284	0.388747	0.0260015	0.820454	0.425125	1.07978	0.231557
LOC_Os03g13870	2.11012	0.0244156	2.83659	0	3.58536	0	2.61995	0.0636036	1.91923	0.0995082	1.37709	0.0272594
LOC_Os03g14130	0.922527	0.247079	2.99909	0.0493396	1.44106	0.247465	0.286984	0.0068438	0.484162	0.425125	0.323459	0.0492409
LOC_Os03g14180	5.69785	0.0244156	2.50776	0.255436	-	-	-	-	1.21063	0.396525	0.736426	0.259399
LOC_Os03g15920	0.657721	0.519981	0.951871	0.441927	1.06602	0.322198	0.740304	0.092863	1.64947	0.303368	2.72892	0.01037
LOC_Os03g15960	2.31875	0.0361666	1.4282	0.292034	0.91709	0.430093	0.842086	0.491675	1.26132	0.0868371	1.13934	0.170795
LOC_Os03g16170	1.06973	0.382946	1.87103	0.0751034	1.39576	0.0331949	1.57153	0.109158	2.55555	0.0130652	1.5601	0.0033512
LOC_Os03g16350	2.25683	0.012318	2.32379	0.0355174	1.84744	0.0246904	1.68687	0.0153609	2.65354	0.013652	1.00153	0.252085
LOC_Os03g16920	8.50324	0.00886458	-	-	-	-	-	-	1.17569	0.335562	1.83224	0.0371769
LOC_Os03g17230	1.40211	0.0361666	1.31957	0.0751034	1.28817	0.141734	1.66955	0.0144131	1.53588	0.0247018	2.05022	0
LOC_Os03g17790	2.67022	0.0339142	1.35679	0.0408678	1.25654	0.0609375	1.30021	0.179676	1.7485	0.013652	1.72729	0.01037
LOC_Os03g18130	2.00873	0.247079	1.21797	0.369247	2.13132	0.0371272	0.790757	0.179676	1.72101	0.122171	2.18432	0.00641578
LOC_Os03g19220	1.92311	0.00760541	1.85732	0.107714	1.41336	0.102418	2.13443	0.00217074	1.7157	0.0139125	1.62185	0.0117663
LOC_Os03g19270	1.62041	0.0793025	2.64405	0.0751034	1.16552	0.159415	2.08235	0.00217074	1.3091	0.148663	0.984797	0.259399
LOC_Os03g19290	12.7864	0	3.94373	0.00769973	1.99556	0.0285467	2.93551	0	6.53759	0	6.20451	0
LOC_Os03g20120	2.3989	0.0339142	1.99014	0.0751034	1.26289	0.159415	3.77789	0.0101175	1.54294	0.122171	1.37969	0.0919988
LOC_Os03g20680	8.81049	0.00916816	-	-	3.333	0	5.55903	0.00957352	22.5759	0	11.522	0
LOC_Os03g22120	3.81225	0.00886458	1.75748	0.00769973	1.43605	0.0265052	1.34512	0.0191322	2.38372	0.0130652	2.97291	0.00108895
LOC_Os03g22230	0.819995	0.539982	1.06498	0.488587	0.682676	0.416468	0.169774	0.0101175	0.433872	0.42204	0.715878	0.184191
LOC_Os03g22370	1.05442	0.356195	0.742023	0.508648	0.74787	0.314339	0.446396	0.0313393	0.633128	0.425125	0.710479	0.00419623
LOC_Os03g24300	-	-	5.21353	0.0355174	-	-	-	-	1.81356	0.396525	0.411752	0.270192
LOC_Os03g24950	1.4383	0.103624	1.22732	0.164131	1.60505	0.0234715	1.30293	0.0350572	2.31579	0.0185091	1.69386	0.00445001
LOC_Os03g25790	2.22971	0.0339142	1.63061	0.0709795	1.67433	0.0246904	0.98681	0.507043	1.29663	0.0626102	1.20635	0.01037
LOC_Os03g25869	2.23045	0.0339142	1.74718	0.0608322	1.4725	0.0844877	1.48101	0.0438262	1.48412	0.0995082	1.9979	0.01037
LOC_Os03g26870	2.84834	0.00886458	1.42323	0.0509482	1.4481	0.0179369	-	-	3.67124	0.0130652	3.60721	0.00445001
LOC_Os03g26910	2.27624	0.00916816	1.41772	0.187575	1.46482	0.0920549	2.15984	0.0313393	1.48643	0.0774991	1.56646	0.00780783
LOC_Os03g28330	-	-	-	-	-	-	-	-	0.742821	0.425125	0.369224	0.0433347
LOC_Os03g29250	-	-	1.32745	0.164131	2.13986	0.0844877	-	-	-	-	2.24985	0
LOC_Os03g32490	2.88593	0.00760541	1.59721	0.0890335	2.36581	0	1.94441	0.00670147	2.71899	0.0130652	1.54632	0.00356168
LOC_Os03g33012	2.07608	0.012318	1.02647	0.488587	1.31713	0.0726895	-	-	1.0394	0.42204	1.3271	0.0433347
LOC_Os03g34310	1.9308	0.0312199	1.56572	0.0890335	1.89366	0.0259401	1.56743	0.0144131	1.58811	0.0139125	2.22902	0
LOC_Os03g39230	1.43624	0.0352733	1.3371	0.12921	1.20103	0.141734	1.44412	0.0260015	1.76117	0.0247018	2.15197	0.00108895
LOC_Os03g41110	1.18046	0.356195	1.6354	0.0355174	0.940066	0.430093	0.924671	0.485818	2.42991	0.0158798	1.91418	0.0117663
LOC_Os03g41330	-	-	-	-	2.00918	0.00389932	-	-	-	-	-	-
LOC_Os03g42220	0.780811	0.499837	0.75105	0.524169	0.719058	0.112667	0.727817	0.179676	0.459754	0.0327928	0.544148	0.0117663
LOC_Os03g42420	0.865469	0.539982	1.52262	0.255436	1.02145	0.430093	3.44864	0.00368455	2.30311	0.0130652	1.52462	0.0117663
LOC_Os03g43720	1.95949	0.0542799	1.58236	0.0709795	2.42348	0.00908196	1.92137	0.0313393	2.83966	0.0130652	2.14903	0.00356168
LOC_Os03g45280	2.0669	0.0429373	2.78298	0.0355174	0.818263	0.430093	0.898343	0.417501	1.5432	0.148663	1.29213	0.170795
LOC_Os03g46060	2.23936	0.012318	1.76983	0.0751034	0.97842	0.430093	1.59043	0.021617	2.44029	0.013652	1.18367	0.0647456
LOC_Os03g47570	2.47544	0.012318	1.36103	0.220468	1.47891	0.0920549	-	-	1.39548	0.177932	2.06211	0.00569683
LOC_Os03g48225	-	-	9.13946	0.0150718	-	-	-	-	1.91043	0.303368	0.715245	0.311521
LOC_Os03g48310	1.49729	0.0619358	1.19901	0.164131	1.57258	0.0219849	1.28382	0.0766748	1.72326	0.0130652	2.04961	0.00108895
LOC_Os03g49440	-	-	1.47858	0.0890335	-	-	1.24852	0.208149	-	-	2.28691	0.0302985
LOC_Os03g49630	1.2981	0.290405	-	-	-	-	2.04232	0.00217074	3.42032	0.0130652	-	-
LOC_Os03g50160	6.57732	0.00886458	3.08708	0	1.67996	0.0273107	1.12657	0.327458	1.551	0.122171	1.32617	0.0919988
LOC_Os03g50960	4.21542	0.0264597	2.15206	0.0890335	1.44007	0.0844877	1.68812	0.109158	1.64852	0.0465991	1.00288	0.259399
LOC_Os03g51010	2.78927	0.00886458	2.11569	0.00769973	2.23468	0.0179369	1.97459	0.0260015	2.08253	0.0139125	1.98527	0.00855675
LOC_Os03g51350	2.69599	0.0339142	1.27962	0.12921	1.79258	0.0234715	2.27213	0.0191322	1.43373	0.303368	1.8261	0.0433347
LOC_Os03g51470	0.938099	0.539982	1.14528	0.475309	1.12382	0.268284	0.422038	0.0144131	0.758851	0.425125	1.11865	0.0919988
LOC_Os03g52570	0.668841	0.509254	1.02132	0.488587	0.908943	0.395943	0.593704	0.00500046	0.618426	0.425125	0.425887	0.0371769
LOC_Os03g55240	1.75293	0.147816	1.24217	0.187575	-	-	1.18461	0.154618	2.41302	0.0231473	1.4522	0.0567711
LOC_Os03g55530	2.14895	0.012318	1.54561	0.0493396	2.56523	0	1.7375	0.0260015	1.54202	0.0774991	1.3875	0.0246337
LOC_Os03g55610	1.20577	0.247079	1.85409	0.0751034	1.06646	0.291261	2.14295	0.00368455	1.63701	0.0247018	1.27737	0.0776225
LOC_Os03g56370	2.16684	0.00916816	1.18475	0.369247	1.60664	0.00981946	1.51196	0.0766748	1.66654	0.0129291	1.13646	0.134607
LOC_Os03g57070	1.43559	0.0254403	1.29771	0.0493396	1.66415	0.00981946	1.36011	0.0260015	2.12322	0.00954766	1.71785	0.00108895
LOC_Os03g57349	0.462251	0.425311	0.758813	0.501972	0.771072	0.322198	-	-	0.441706	0.415133	0.43471	0.0182521
LOC_Os03g57580	1.82083	0.0352733	1.62536	0.0709795	1.3381	0.0920549	1.27817	0.0636036	2.17105	0.0130652	2.2324	0
LOC_Os03g57640	0.317312	0.175962	-	-	-	-	0.263794	0.0153609	-	-	-	-
LOC_Os03g58764	2.27291	0.0312199	1.74776	0.164131	0.808848	0.374885	-	-	1.28821	0.209849	0.757191	0.285842
LOC_Os03g59320	3.44798	0	1.45582	0.220468	1.7285	0.0259401	1.78866	0.0191322	3.06475	0.0129291	1.53441	0.00780783
LOC_Os03g59360	2.12429	0.0429373	1.66606	0.0312937	1.44228	0.0331949	1.21295	0.154618	1.8294	0.0626102	1.08525	0.259399
LOC_Os03g59380	0.652804	0.539982	1.09951	0.488587	1.12881	0.314339	0.440472	0.0068438	0.534931	0.425125	0.643606	0.231557
LOC_Os03g59430	4.91247	0.012318	2.19686	0.0355174	2.63194	0	0.891746	0.441683	1.04803	0.42204	1.19899	0.104176
LOC_Os03g59450	1.12896	0.247079	1.05417	0.407329	0.931907	0.423078	0.974563	0.495917	0.946965	0.425125	2.42674	0.0325723
LOC_Os03g59570	1.35256	0.207142	1.33062	0.0982029	1.35089	0.0515037	2.0183	0.0144131	1.92151	0.0158798	1.93144	0.00379624
LOC_Os03g60580	4.59774	0.0312199	1.83258	0.0709795	1.69333	0.0285467	2.05577	0.0636036	1.54771	0.0995082	2.99748	0.00356168
LOC_Os03g61150	2.02991	0.0894102	2.89414	0.0709795	1.01327	0.430093	1.49768	0.0438262	5.70335	0.0130652	2.32515	0.0147386
LOC_Os03g61360	1.26025	0.207142	1.24181	0.328355	1.3788	0.0371272	1.51244	0.0313393	2.5552	0.0130652	2.33093	0
LOC_Os03g61740	2.03149	0.0482737	1.41938	0.143665	1.20107	0.224072	0.903983	0.417501	1.29632	0.122171	0.971435	0.343785
LOC_Os03g61900	0.539023	0.147816	0.686721	0.488587	0.634266	0.112667	0.498284	0	0.751466	0.425125	0.81194	0.19907
LOC_Os03g62640	2.30534	0.0254403	1.29229	0.255436	1.01439	0.314339	1.1107	0.296306	0.888333	0.425125	1.35913	0.0647456
LOC_Os03g62740	0.777726	0.539982	0.967619	0.526894	0.710296	0.0844877	0.548404	0.0068438	0.623047	0.425125	0.45113	0.0147386
LOC_Os03g63950	1.1696	0.290405	1.18883	0.292034	2.08055	0.0285467	1.15876	0.179676	1.21201	0.148663	1.30373	0.0246337
LOC_Os03g63970	0.637999	0.519981	0.665616	0.498062	0.683622	0.0285467	0.666444	0.208149	0.474827	0.303368	0.340595	0.0182521
LOC_Os03g64014	2.1622	0.012318	1.34194	0.12921	1.78072	0.0179369	1.58338	0.0144131	1.33267	0.177932	1.67077	0.00691494
LOC_Os04g01500	0.985902	0.539982	1.14644	0.369247	0.668105	0.268284	0.490338	0.00500046	0.849329	0.425125	0.76057	0.104176
LOC_Os04g01740	2.61406	0.0482737	1.97164	0.292034	0.961601	0.430093	1.88723	0.132713	1.28444	0.303368	0.731659	0.343785
LOC_Os04g03980	1.42831	0.247079	1.37301	0.143665	1.19097	0.126233	2.12079	0.00446849	1.7637	0.0465991	1.41088	0.0302985
LOC_Os04g08390	1.11538	0.425311	1.15943	0.441927	0.674104	0.401038	0.337839	0.0101175	0.692593	0.425125	0.618451	0.0567711
LOC_Os04g09390	7.80727	0.00916816	-	-	1.80292	0.00389932	-	-	6.3337	0.013652	4.25648	0
LOC_Os04g09570	1.78859	0.0352733	2.11207	0.0355174	1.76502	0.0515037	2.76089	0	2.39341	0.0130652	1.3133	0.11717
LOC_Os04g14690	1.03778	0.539982	1.56433	0.187575	0.590541	0.247465	0.42332	0.0101175	0.707553	0.425125	-	-
LOC_Os04g17100	1.42234	0.0482737	2.05812	0.0134929	1.56276	0.0331949	1.43323	0.0514228	1.56764	0.0375775	1.33612	0.0246337
LOC_Os04g19740	1.74054	0.00886458	1.31881	0.0215749	1.49421	0.0371272	1.63489	0.00957352	1.33936	0.0158798	2.00729	0.00108895
LOC_Os04g20210	2.58829	0.00916816	-	-	-	-	-	-	1.87155	0.00954766	2.08764	0
LOC_Os04g25784	2.22155	0.0429373	1.31858	0.255436	1.18025	0.159415	1.33488	0.0636036	1.27787	0.415133	1.21971	0.151271
LOC_Os04g31790	-	-	0.48939	0.488587	0.311928	0.0234715	0.93025	0.507043	-	-	1.16255	0.134607
LOC_Os04g33740	0.204366	0.0339142	0.679977	0.498062	0.589403	0.102418	0.237603	0	0.594844	0.425125	0.368243	0.00419623
LOC_Os04g33820	1.23472	0.120977	1.69458	0.0493396	2.08432	0	4.33438	0.00217074	1.14244	0.303368	1.77183	0.0567711
LOC_Os04g33970	1.52713	0.0312199	1.50637	0.0608322	1.5875	0.0371272	1.40639	0.0438262	1.57454	0.0129291	2.00445	0
LOC_Os04g34250	0.589262	0.459294	0.55017	0.493196	0.486026	0.0438773	0.404512	0.0101175	0.640626	0.425125	0.608526	0.00940099
LOC_Os04g35620	1.41823	0.103624	1.2327	0.0890335	1.77817	0.0136229	1.61172	0.00957352	2.09166	0.0130652	1.65003	0.00691494
LOC_Os04g36670	2.97738	0.0619358	2.49896	0.0493396	1.86186	0.0515037	0.995405	0.457484	2.31033	0.0626102	1.556	0.0272594
LOC_Os04g36750	10.2573	0.00916816	2.37106	0.0709795	1.01958	0.268284	1.30897	0.237831	0.826116	0.425125	1.0103	0.231557
LOC_Os04g37480	0.975621	0.425311	0.927498	0.526894	0.789976	0.291261	0.552938	0.0144131	0.675153	0.425125	0.491807	0.0325723
LOC_Os04g38410	-	-	-	-	0.616106	0.0726895	-	-	-	-	0.389583	0.00380878
LOC_Os04g39814	1.75601	0.0619358	1.94787	0.0134929	0.916315	0.430093	1.34902	0.0766748	2.82809	0.0129291	2.07317	0
LOC_Os04g40070	1.89567	0.0246144	-	-	-	-	1.62274	0.021617	-	-	2.06009	0.00691494
LOC_Os04g40990	9.38268	0.0686646	2.46078	0.0355174	1.31704	0.102418	-	-	-	-	1.8395	0.00940099
LOC_Os04g41000	2.01508	0.0246144	1.53229	0.0890335	1.28567	0.102418	1.53055	0.0313393	1.3454	0.177932	1.71619	0.01037
LOC_Os04g41100	2.68703	0.00760541	1.85027	0.0709795	1.85137	0.0265052	1.87732	0.00217074	2.07175	0.0185091	2.19798	0.0033512
LOC_Os04g41340	1.57642	0.0312199	1.39503	0.0751034	2.12395	0.00389932	1.79745	0	2.25631	0.0130652	1.31065	0.0567711
LOC_Os04g42260	0.870115	0.539982	1.56915	0.369247	1.13074	0.322198	0.310785	0.0101175	0.551123	0.425125	1.06328	0.231557
LOC_Os04g42800	2.01227	0.012318	1.07937	0.475309	1.67684	0.0331949	1.65079	0.0144131	2.63901	0.0129291	1.26007	0.00691494
LOC_Os04g43680	0.310125	0.425311	0.421954	0.526894	0.416295	0.0265052	0.416834	0.0438262	0.472794	0.425125	0.676412	0.288092
LOC_Os04g43770	2.0445	0.0246144	1.6353	0.0509482	1.78251	0.0259401	1.5276	0.0260015	1.48525	0.0130652	1.76198	0
LOC_Os04g44600	-	-	13.7186	0.00769973	-	-	-	-	2.0268	0.303368	0.475744	0.278372
LOC_Os04g44730	2.03765	0.0246144	1.45086	0.0709795	2.24421	0	2.1043	0	1.57278	0.0130652	1.75599	0
LOC_Os04g45810	2.02463	0.0312199	1.38761	0.12921	1.48093	0.0438773	2.28646	0.0438262	1.41333	0.148663	1.70877	0.00347191
LOC_Os04g46880	1.89831	0.00886458	2.15399	0	2.61272	0	2.01232	0	2.31374	0.0231473	2.19419	0.00108895
LOC_Os04g47700	2.04091	0.0312199	1.59289	0.0608322	1.63001	0.0371272	1.14921	0.296306	1.4821	0.0465991	2.3214	0.00356168
LOC_Os04g48040	1.50405	0.0312199	1.46755	0.107714	1.17346	0.224072	1.41398	0.0636036	1.46664	0.0139125	2.42758	0
LOC_Os04g49980	6.71387	0.0254403	3.11532	0.0150718	3.48426	0	2.66314	0.0191322	4.8023	0.0130652	3.41118	0.00691494
LOC_Os04g50176	1.38633	0.0686646	1.12441	0.328355	1.2779	0.0844877	2.27316	0.0438262	1.00169	0.42204	1.02966	0.259399
LOC_Os04g51000	1.31263	0.207142	1.67352	0.220468	1.05029	0.322198	3.02286	0	2.88006	0	1.49243	0.0433347
LOC_Os04g51400	1.36263	0.175962	0.961093	0.526894	-	-	0.481846	0.0191322	0.683531	0.425125	1.26273	0.134607
LOC_Os04g51440	-	-	-	-	-	-	-	-	1.20143	0.335562	2.0307	0.00691494
LOC_Os04g51890	1.92184	0.0361666	2.0443	0.0751034	1.24727	0.0515037	2.266	0.0191322	1.9581	0.00954766	1.23136	0.0776225
LOC_Os04g53750	1.03141	0.425311	1.33162	0.220468	2.48158	0	2.24786	0.00217074	1.7268	0.0626102	1.66827	0.0117663
LOC_Os04g54230	2.20141	0.0352733	1.60738	0.187575	-	-	-	-	2.20542	0.013652	0.820322	0.334221
LOC_Os04g54610	0.458991	0.509254	1.47104	0.488587	0.461777	0.0371272	0.384237	0.0191322	0.638505	0.425125	0.426687	0.231557
LOC_Os04g54630	1.20964	0.33297	1.27823	0.220468	1.41794	0.0726895	0.963044	0.505228	1.60871	0.148663	2.05404	0.00940099
LOC_Os04g54640	1.70492	0.0244156	1.40584	0.12921	1.7604	0	1.87082	0.00670147	2.34798	0.0129291	2.21338	0
LOC_Os04g54800	1.9745	0.0542799	2.13329	0.0355174	2.30798	0.0438773	1.75298	0.0313393	2.79077	0.0231473	3.5603	0.00347191
LOC_Os04g55159	0.751845	0.539982	0.993681	0.526894	0.316093	0.0844877	0.195937	0.0068438	0.546643	0.425125	0.400692	0.00445001
LOC_Os04g55610	2.29235	0.0264597	1.66164	0.0509482	1.50526	0.0371272	1.77895	0.0350572	1.57896	0.0774991	1.95161	0.00780783
LOC_Os04g55710	1.18954	0.425311	1.44888	0.407329	-	-	-	-	1.46976	0.42204	0.493619	0.0302985
LOC_Os04g55840	1.07239	0.382946	0.978522	0.526894	1.53286	0.0285467	1.5374	0.021617	1.69957	0.0130652	2.10131	0.00108895
LOC_Os04g57180	3.44467	0.0793025	-	-	2.76154	0.0136229	0.586424	0.327458	-	-	-	-
LOC_Os04g58030	1.82886	0.012318	-	-	-	-	-	-	-	-	2.00432	0
LOC_Os04g58120	-	-	11.5005	0.0134929	-	-	-	-	2.4184	0.415133	0.621415	0.288092
LOC_Os04g59150	2.54264	0.0482737	3.29035	0.00769973	3.10355	0.0726895	0.921545	0.480056	1.82229	0.122171	1.88174	0.00780783
LOC_Os05g01100	1.6379	0.0246144	1.30398	0.187575	1.77749	0.00685486	1.98624	0.00217074	2.00765	0.0129291	1.60074	0
LOC_Os05g01110	1.55961	0.0429373	1.44881	0.107714	2.00097	0.0246904	1.47285	0.0636036	1.64511	0.0130652	1.56312	0.00347191
LOC_Os05g01530	3.91012	0.012318	1.90731	0.0493396	3.65738	0.00908196	1.54	0.0101175	4.11519	0.0130652	1.81629	0.00855675
LOC_Os05g03040	1.03984	0.539982	1.03666	0.475309	1.26543	0.102418	1.34478	0.132713	2.34128	0.0158798	1.73964	0.0147386
LOC_Os05g03130	3.33022	0.0244156	-	-	-	-	4.29925	0.00368455	3.24214	0.0130652	4.82204	0.00855675
LOC_Os05g04000	1.11348	0.425311	0.914317	0.526894	0.536647	0.0920549	0.429247	0.021617	1.01953	0.42204	0.765619	0.170795
LOC_Os05g04584	-	-	-	-	1.46478	0.0726895	-	-	-	-	2.83255	0.00780783
LOC_Os05g04700	2.76129	0.0352733	2.2347	0.0312937	0.82307	0.374885	0.836569	0.266662	1.48339	0.0995082	1.06272	0.259399
LOC_Os05g04820	0.857283	0.539982	0.829285	0.526894	0.824428	0.382455	0.438239	0.0101175	0.555005	0.425125	0.563761	0.19907
LOC_Os05g04890	-	-	0.734452	0.51868	-	-	0.398177	0.0101175	0.714723	0.425125	0.939312	0.343785
LOC_Os05g05210	1.77676	0.0339142	1.37796	0.0427087	1.65531	0.00389932	1.47391	0.0153609	2.04863	0.0129291	2.56418	0
LOC_Os05g06240	1.55321	0.175962	-	-	-	-	-	-	0.962949	0.42204	2.52953	0.00347191
LOC_Os05g06660	0.558558	0.290405	0.696904	0.488587	0.505148	0.0285467	0.484905	0.0144131	0.659527	0.425125	0.856676	0.293924
LOC_Os05g07090	1.43395	0.247079	1.52543	0.0408678	1.70815	0	1.49871	0.0144131	2.21914	0.0158798	1.54307	0.00855675
LOC_Os05g07600	-	-	-	-	0.584234	0.247465	0.478015	0.0101175	-	-	-	-
LOC_Os05g07940	0.91928	0.539982	0.802687	0.526894	0.987562	0.430093	0.365621	0.0153609	0.706496	0.425125	0.53627	0.0117663
LOC_Os05g09704	0.958373	0.33297	1.72108	0.143665	0.962608	0.322198	0.24334	0.0144131	0.50002	0.425125	0.341467	0.0776225
LOC_Os05g09740	-	-	-	-	0.492756	0.0371272	-	-	-	-	0.554205	0.184191
LOC_Os05g10210	0.703313	0.290405	2.79251	0.0890335	0.565786	0.329501	0.116765	0.0068438	0.469793	0.425125	0.310115	0.11717
LOC_Os05g10670	1.24687	0.207142	1.62644	0.0509482	1.44608	0.0331949	1.40709	0.0514228	2.00542	0.0129291	1.93076	0.01037
LOC_Os05g10930	1.49323	0.0619358	1.24071	0.187575	2.05167	0.0331949	1.06751	0.389244	1.09817	0.42204	1.36316	0.0492409
LOC_Os05g11260	-	-	-	-	1.5864	0.0726895	-	-	-	-	2.11625	0.00419623
LOC_Os05g11900	1.48246	0.175962	1.32148	0.187575	0.90926	0.40596	0.497687	0.00500046	0.726423	0.425125	0.565458	0.151271
LOC_Os05g11910	3.32441	0.175962	1.93339	0.0355174	1.37797	0.224072	0.404725	0.00500046	1.1897	0.42204	0.648232	0.290419
LOC_Os05g15510	0.967352	0.539982	1.26534	0.143665	0.844415	0.40596	0.391993	0.0068438	0.822369	0.425125	0.753092	0.0647456
LOC_Os05g15770	2.57503	0.0254403	1.22219	0.220468	1.02822	0.314339	0.897718	0.237831	2.09036	0.0327928	1.76676	0.00855675
LOC_Os05g18650	1.67268	0.0246144	1.22354	0.143665	1.42873	0.0920549	1.24146	0.132713	1.48486	0.0158798	2.2078	0
LOC_Os05g25770	0.445596	0.425311	1.28463	0.369247	0.776464	0.20031	0.458057	0.0438262	1.22326	0.272435	0.975817	0.259399
LOC_Os05g28210	2.64743	0.00916816	-	-	1.27299	0.159415	3.45033	0.00217074	18.8418	0	2.32557	0.01037
LOC_Os05g28690	1.43721	0.0429373	1.25373	0.107714	1.47347	0.0259401	1.35757	0.0350572	1.34272	0.0139125	2.01261	0
LOC_Os05g28740	5.27091	0.0542799	5.67586	0.0408678	2.3515	0.0726895	2.18548	0.021617	12.4474	0.0130652	9.70219	0.00347191
LOC_Os05g30430	1.59985	0.00760541	1.31936	0.0982029	1.50208	0.0234715	2.68311	0	2.26229	0.0129291	1.46182	0.00419623
LOC_Os05g31020	4.53627	0.012318	2.02738	0.0493396	2.49661	0	2.88806	0	3.85036	0.0129291	3.92093	0.00347191
LOC_Os05g31280	1.96974	0.0339142	2.06207	0.0427087	1.10672	0.268284	2.67271	0.00217074	1.59184	0.0231473	1.01473	0.259399
LOC_Os05g31670	22.949	0.00760541	4.11697	0	3.83325	0.00389932	4.90152	0	5.08278	0.0129291	5.79079	0.00940099
LOC_Os05g31750	0.811516	0.539982	1.44187	0.292034	0.730723	0.291261	0.451526	0.0144131	0.949692	0.42204	0.748561	0.267248
LOC_Os05g33010	1.54719	0.0542799	1.74135	0.0312937	1.8811	0.00389932	1.93899	0.00670147	2.37367	0.0158798	1.84527	0.00569683
LOC_Os05g33080	1.17093	0.290405	1.097	0.488587	1.19432	0.268284	0.32143	0.0144131	0.550745	0.423156	0.583757	0.0919988
LOC_Os05g33700	0.464135	0.539982	0.715279	0.526894	0.438318	0.322198	0.280449	0.132713	0.617983	0.425125	0.409283	0.0272594
LOC_Os05g33840	2.43591	0.0244156	-	-	-	-	-	-	1.50625	0.0465991	1.51642	0.00419623
LOC_Os05g34320	0.728008	0.539982	0.769535	0.51868	0.555724	0.0515037	0.379069	0.0101175	0.548264	0.423156	0.737327	0.0776225
LOC_Os05g34830	3.27507	0.0352733	3.29913	0.0215749	3.02131	0	2.69708	0.0438262	2.81756	0.0995082	2.05637	0.0302985
LOC_Os05g35266	1.11804	0.33297	3.44457	0.0408678	-	-	-	-	0.998612	0.42204	0.816154	0.327467
LOC_Os05g36186	1.80936	0.0339142	1.83251	0	1.57478	0.0285467	2.77138	0	3.13887	0.0129291	2.16024	0.00379624
LOC_Os05g37884	1.83645	0.0482737	1.81157	0.0751034	1.85218	0.0285467	2.07342	0.00670147	1.41121	0.177932	1.59277	0.0216987
LOC_Os05g38040	1.95318	0.103624	4.01358	0.00769973	2.89082	0.0179369	1.55998	0.0260015	7.02145	0.00954766	3.14871	0.00108895
LOC_Os05g38230	1.02643	0.425311	1.29497	0.255436	0.833549	0.430093	0.493445	0.0101175	0.723581	0.425125	0.681394	0.299391
LOC_Os05g38290	2.35856	0.0482737	3.14796	0.0134929	3.11338	0	1.98217	0.0101175	2.00674	0.0626102	1.65161	0.00940099
LOC_Os05g38860	2.31034	0.0156049	2.61214	0.0509482	1.8013	0.00908196	2.84682	0.0260015	2.09387	0.0327928	1.43697	0.00780783
LOC_Os05g38980	1.86469	0.0542799	1.99589	0.107714	1.77394	0.00981946	2.19273	0.00446849	3.377	0.0129291	2.97717	0.00347191
LOC_Os05g39310	0.728577	0.539982	2.30405	0.0493396	-	-	-	-	-	-	0.363881	0.343785
LOC_Os05g39990	1.66376	0.0244156	2.45572	0.00769973	1.44105	0.0609375	1.40852	0.132713	1.88344	0.0130652	1.1104	0.104176
LOC_Os05g40010	2.11334	0.0254403	1.85168	0.0509482	1.23038	0.0920549	1.34318	0.0191322	1.62141	0.0774991	1.03887	0.259399
LOC_Os05g40384	1.79742	0.0686646	1.28729	0.255436	2.20096	0.0259401	0.898378	0.495917	0.608802	0.423052	1.05297	0.259399
LOC_Os05g41250	-	-	0.720212	0.493196	0.45748	0.0109818	0.464085	0.00500046	-	-	-	-
LOC_Os05g41490	1.4693	0.120977	2.18978	0.0751034	1.84063	0.0273107	2.30305	0.0514228	1.60738	0.148663	2.22973	0
LOC_Os05g41550	2.5674	0.0156049	1.78572	0.0215749	1.62143	0.0609375	1.22137	0.132713	1.77334	0.0247018	1.60699	0.0302985
LOC_Os05g41760	1.16848	0.290405	1.52071	0.0509482	1.47954	0.0331949	2.76699	0.00217074	2.03668	0.0130652	1.30219	0.0492409
LOC_Os05g41870	-	-	8.99817	0.0134929	-	-	-	-	2.00535	0.371435	0.469493	0.267248
LOC_Os05g43310	1.11049	0.33297	0.628898	0.508648	0.448684	0.0515037	0.324693	0.0350572	0.576456	0.425125	0.606985	0.00641578
LOC_Os05g44120	0.784296	0.539982	1.06623	0.488587	2.52496	0.0844877	0.417781	0.0101175	0.766777	0.425125	1.01793	0.259399
LOC_Os05g44200	0.751664	0.539982	1.36063	0.255436	1.03015	0.430093	0.325834	0	0.397994	0.425125	0.384765	0.0776225
LOC_Os05g44300	1.93573	0.00760541	1.05425	0.488587	1.54679	0.0246904	1.42206	0.0260015	2.81697	0.0130652	2.45025	0.00347191
LOC_Os05g44810	2.29538	0.012318	1.96261	0.0408678	1.54717	0.00389932	1.20578	0.109158	1.78584	0.0129291	1.27783	0.01037
LOC_Os05g44900	1.68105	0.0361666	1.5287	0.0312937	2.30457	0	2.21573	0.0153609	1.6697	0.0774991	1.56604	0.0117663
LOC_Os05g46040	1.35947	0.0793025	1.2673	0.255436	1.02822	0.322198	2.26536	0.0350572	1.13524	0.335562	1.32138	0.0302985
LOC_Os05g46340	1.24551	0.147816	1.48447	0.0509482	1.32841	0.0609375	2.24909	0.0191322	0.745301	0.425125	0.937802	0.259399
LOC_Os05g46470	2.15391	0.00760541	1.82907	0.0355174	1.33922	0.0371272	1.48579	0.0153609	2.1324	0.0130652	1.37414	0.00379624
LOC_Os05g46480	6.07025	0.012318	2.17821	0.0215749	2.27452	0.0234715	3.22352	0.00446849	2.64096	0.0130652	2.11557	0.00940099
LOC_Os05g47650	4.04449	0.0339142	-	-	4.34451	0	1.82004	0.021617	9.24092	0.0130652	-	-
LOC_Os05g47700	7.03243	0.00886458	2.07785	0.12921	2.18457	0.0515037	3.10916	0.0191322	5.01	0.00954766	1.76163	0.00419623
LOC_Os05g47730	20.3702	0	4.33144	0	4.30255	0.00389932	3.3072	0	10.6557	0.0129291	5.28565	0
LOC_Os05g48200	1.70151	0.0894102	1.20866	0.292034	1.68915	0.0726895	1.58984	0.00670147	1.94173	0.0185091	2.89434	0.00379624
LOC_Os05g48310	0.670698	0.425311	0.602788	0.369247	0.491268	0.00685486	0.550346	0.0068438	0.706273	0.425125	0.845218	0.252085
LOC_Os05g48416	0.955516	0.539982	1.01158	0.488587	1.27159	0.0609375	1.51694	0.0153609	1.28237	0.177932	2.12304	0.00780783
LOC_Os05g48630	1.4343	0.120977	0.909497	0.526894	0.860822	0.368193	0.456293	0.0260015	0.678695	0.425125	0.851378	0.104176
LOC_Os05g48700	1.06471	0.425311	2.5457	0.0150718	1.93983	0.0179369	2.54519	0	3.03769	0.0158798	3.24264	0.00691494
LOC_Os05g48790	-	-	-	-	1.73731	0.0273107	-	-	-	-	2.10496	0
LOC_Os05g49300	2.8525	0.0156049	1.41615	0.107714	1.5015	0.0273107	1.13123	0.237831	1.30646	0.0774991	1.11574	0.11717
LOC_Os05g49730	3.31503	0	1.41133	0.187575	1.91758	0.0234715	3.21517	0.0350572	2.18124	0.0129291	2.04664	0.00569683
LOC_Os05g49770	1.89114	0.0254403	1.65556	0.0890335	1.75018	0.0179369	1.76585	0.0514228	1.62375	0.013652	2.29491	0.00108895
LOC_Os05g50110	2.39981	0.0352733	1.265	0.143665	1.46045	0.0265052	1.30372	0.0766748	1.23224	0.0626102	2.08379	0
LOC_Os05g50270	1.41453	0.120977	1.25586	0.369247	1.10301	0.322198	3.46567	0.00368455	1.8986	0.0130652	1.16111	0.0919988
LOC_Os05g51670	2.22624	0.00886458	1.75268	0.0150718	1.56865	0.00908196	1.86253	0.0260015	1.66385	0.0158798	1.55517	0.0216987
LOC_Os06g01840	2.14904	0.0339142	1.38828	0.107714	1.23062	0.178869	1.24624	0.179676	1.59133	0.0868371	1.66529	0.00569683
LOC_Os06g02410	2.12911	0.0254403	1.97737	0.00769973	2.71004	0	2.31973	0	2.77953	0.0130652	1.84655	0.00691494
LOC_Os06g02490	1.53724	0.0246144	1.12613	0.328355	1.21508	0.112667	1.49284	0.00368455	2.00948	0.0130652	1.47517	0.0117663
LOC_Os06g02830	0.823641	0.539982	0.897091	0.526894	0.49827	0.291261	0.225723	0	0.605684	0.425125	0.593964	0.0302985
LOC_Os06g03700	0.799	0.531576	1.19293	0.328355	-	-	1.54248	0.0514228	2.03775	0.0129291	-	-
LOC_Os06g03930	3.8726	0.012318	1.73741	0.0493396	2.2504	0.00389932	2.30304	0	2.98702	0.0129291	1.46031	0.0371769
LOC_Os06g04210	1.21112	0.33297	1.18786	0.143665	2.00008	0	1.10938	0.154618	1.41625	0.209849	0.95441	0.343785
LOC_Os06g04540	1.23054	0.103624	1.45345	0.0509482	1.34893	0.0285467	1.68886	0.0153609	2.12752	0.0130652	1.10575	0.0919988
LOC_Os06g04930	2.07941	0.0244156	-	-	-	-	-	-	-	-	-	-
LOC_Os06g04990	1.82526	0.0542799	1.57599	0.0709795	1.51359	0.0331949	1.26434	0.0514228	2.04415	0.0185091	1.4157	0.0302985
LOC_Os06g05020	1.73682	0.103624	2.4411	0.00769973	1.19136	0.159415	1.58276	0.109158	0.71985	0.425125	0.573224	0.278372
LOC_Os06g05160	2.3074	0.0312199	1.60811	0.164131	0.964541	0.430093	1.39518	0.0766748	2.23424	0.0158798	1.36309	0.00641578
LOC_Os06g05368	2.03489	0.00916816	1.26097	0.187575	1.21636	0.178869	1.48387	0	1.20982	0.209849	1.56563	0.00379624
LOC_Os06g05440	2.8756	0.0429373	1.9036	0.0355174	-	-	1.23479	0.154618	3.21495	0.0185091	1.52086	0.0647456
LOC_Os06g06080	2.22759	0.0246144	1.52855	0.0168661	-	-	1.36426	0.0766748	1.75464	0.0868371	2.14008	0.00569683
LOC_Os06g06420	-	-	1.89703	0.0312937	-	-	1.54663	0.0350572	1.81181	0.013652	2.21143	0
LOC_Os06g07030	1.27201	0.247079	1.10216	0.369247	1.79803	0.0179369	1.9966	0.0153609	2.0898	0.0231473	1.38464	0.0325723
LOC_Os06g10750	-	-	0.57671	0.488587	0.793131	0.351577	0.254749	0.00500046	0.469739	0.423156	0.402636	0.0117663
LOC_Os06g11490	1.31143	0.207142	1.43407	0.488587	1.23434	0.291261	0.468146	0.021617	0.898907	0.42204	1.04318	0.259399
LOC_Os06g11660	1.22677	0.175962	2.35189	0.0982029	1.64806	0.0246904	2.40154	0	2.0893	0.0139125	1.27529	0.104176
LOC_Os06g11840	4.51943	0.0156049	4.174	0.00769973	2.3507	0.00908196	2.11088	0.00670147	10.4165	0.0129291	2.54849	0.0216987
LOC_Os06g12610	0.976906	0.539982	1.52602	0.0608322	0.942055	0.430093	1.17008	0.237831	2.15607	0.0185091	1.29932	0.0272594
LOC_Os06g13720	1.7435	0.0894102	2.03067	0.0709795	2.30731	0	2.2981	0.00446849	2.44492	0.0247018	2.72362	0.00691494
LOC_Os06g15330	0.991558	0.425311	0.880734	0.526894	0.613581	0.159415	0.488486	0.0153609	0.673946	0.425125	0.858496	0.259399
LOC_Os06g21240	1.08635	0.33297	0.969897	0.526894	0.829862	0.329501	0.668457	0.0101175	2.05218	0.0247018	0.824682	0.252085
LOC_Os06g22919	1.26374	0.33297	1.31201	0.292034	-	-	-	-	-	-	2.06236	0.00780783
LOC_Os06g23350	3.66205	0.0264597	1.9972	0.0890335	2.80049	0	4.98684	0.00670147	2.6376	0.0185091	4.30844	0.00347191
LOC_Os06g25439	3.18057	0.00760541	1.12974	0.369247	-	-	0.956104	0.480056	-	-	1.13437	0.104176
LOC_Os06g28880	2.08547	0.0264597	0.963263	0.526894	0.968814	0.430093	0.751695	0.0438262	1.18652	0.371435	1.22868	0.104176
LOC_Os06g30370	5.69404	0.00886458	-	-	5.6746	0	5.14938	0	-	-	5.89407	0
LOC_Os06g31220	1.59564	0.0352733	1.37862	0.12921	1.7417	0.0285467	1.44128	0.0313393	1.77103	0.0139125	2.15924	0
LOC_Os06g32600	1.1787	0.290405	1.30433	0.143665	2.48977	0.00981946	0.993579	0.507043	1.1646	0.396525	1.24792	0.0776225
LOC_Os06g33330	2.21381	0.00916816	1.56677	0.0134929	1.69235	0.0273107	1.67511	0.021617	1.83196	0.0129291	1.3327	0.0272594
LOC_Os06g33880	1.67565	0.0482737	1.89871	0.0355174	2.29864	0	1.823	0.0153609	1.61816	0.0139125	0.939724	0.343785
LOC_Os06g35540	0.867506	0.539982	0.896352	0.526894	0.48657	0.0726895	0.409702	0.021617	0.550199	0.425125	0.576052	0.00940099
LOC_Os06g35960	1.8616	0.0482737	3.17733	0.0134929	3.45845	0	5.22279	0.00217074	2.92062	0.0130652	3.11521	0
LOC_Os06g35970	1.99347	0.00916816	1.31837	0.255436	1.53078	0.0438773	1.41978	0.0514228	2.01698	0.0247018	1.05291	0.343785
LOC_Os06g36390	3.01438	0.0686646	-	-	1.94986	0.0844877	1.16339	0.327458	3.89805	0.0139125	1.96708	0.0216987
LOC_Os06g36560	0.751102	0.425311	1.06507	0.488587	3.80511	0.00389932	0.73097	0.0144131	1.21554	0.272435	0.79666	0.343785
LOC_Os06g37150	2.76381	0.00886458	-	-	1.99867	0.0136229	-	-	2.47221	0.0129291	2.2748	0
LOC_Os06g39230	1.02111	0.356195	0.797457	0.520456	0.810791	0.343811	0.488525	0	0.65036	0.425125	0.63559	0.00940099
LOC_Os06g40170	0.674405	0.425311	1.05324	0.441927	0.78835	0.291261	0.446649	0.0144131	0.92679	0.425125	0.876738	0.343785
LOC_Os06g40640	1.55622	0.0686646	1.11577	0.369247	2.39647	0	1.36983	0.0260015	1.45902	0.122171	1.27679	0.00940099
LOC_Os06g43510	2.10202	0.012318	-	-	-	-	-	-	1.39303	0.0868371	1.30422	0.0272594
LOC_Os06g43620	0.633409	0.539982	1.07106	0.475309	0.668978	0.224072	0.523492	0.0101175	0.514675	0.396525	0.456259	0.00641578
LOC_Os06g44190	4.9357	0.00886458	4.70236	0.00769973	2.99614	0	2.78119	0.00957352	6.40361	0.00954766	5.19397	0
LOC_Os06g44450	1.9732	0.0254403	1.83386	0.0168661	1.66879	0.0234715	1.71611	0.0191322	2.90814	0.0130652	1.70886	0.00641578
LOC_Os06g45140	0.688176	0.467341	1.16207	0.441927	0.931911	0.430093	0.475171	0.0260015	0.877826	0.425125	0.393968	0.00780783
LOC_Os06g45540	1.31822	0.120977	1.16364	0.328355	1.58543	0.0371272	2.03034	0.00670147	1.17351	0.371435	1.27207	0.0647456
LOC_Os06g47220	1.76552	0.0894102	2.08506	0.0427087	1.44598	0.0844877	0.85339	0.237831	1.39201	0.177932	0.868653	0.311521
LOC_Os06g48160	0.154912	0.425311	0.351753	0.512225	0.205682	0.0609375	0.47113	0.0350572	0.237171	0.42204	0.755815	0.288092
LOC_Os06g48180	1.70015	0.0619358	-	-	1.81309	0.0183445	1.76464	0.0313393	2.22182	0.0185091	2.39272	0.00379624
LOC_Os06g48250	1.26104	0.120977	1.03066	0.488587	2.61767	0.00908196	1.34431	0.0766748	1.264	0.0327928	1.6913	0.0117663
LOC_Os06g48300	-	-	-	-	1.7754	0.00389932	-	-	4.42531	0.0129291	3.30275	0.00108895
LOC_Os06g48500	2.2156	0.0482737	3.03355	0.0168661	2.99554	0	1.55326	0.0636036	2.96823	0.0130652	1.90867	0.0216987
LOC_Os06g49770	0.826076	0.425311	0.975163	0.526894	0.799347	0.395943	0.375818	0.0153609	0.623016	0.425125	0.401614	0.0182521
LOC_Os06g50400	1.72326	0.0312199	1.48641	0.220468	1.35561	0.0609375	2.28588	0.0144131	1.22592	0.0995082	1.34785	0.0272594
LOC_Os06g50930	1.17583	0.425311	1.38116	0.0890335	2.23509	0.00908196	1.43591	0.0766748	2.6288	0.0130652	2.15813	0.01037
LOC_Os06g51260	1.19532	0.175962	1.30011	0.328355	1.09946	0.224072	1.8261	0.021617	2.86403	0.0158798	0.99531	0.259399
LOC_Os07g01480	1.09453	0.425311	1.26254	0.220468	1.398	0.112667	1.25666	0.0766748	1.48101	0.0774991	2.09015	0.00347191
LOC_Os07g01810	2.17188	0.00916816	1.63666	0.107714	1.41161	0.0438773	1.45056	0.0313393	1.57089	0.0130652	1.06373	0.252085
LOC_Os07g03120	1.21576	0.425311	2.21405	0.0709795	1.91377	0.0726895	1.2853	0.266662	2.11766	0.0375775	1.65693	0.0272594
LOC_Os07g03250	0.752155	0.539982	1.31761	0.220468	1.14431	0.224072	2.12123	0.00670147	2.18295	0.0129291	2.14701	0
LOC_Os07g05360	4.27424	0.0686646	1.08353	0.488587	1.35754	0.314339	0.473539	0.0153609	1.53703	0.148663	1.14386	0.151271
LOC_Os07g06860	1.19512	0.356195	1.39906	0.107714	0.437175	0.0371272	0.519692	0.0438262	1.09778	0.371435	1.05776	0.259399
LOC_Os07g08150	-	-	-	-	-	-	-	-	-	-	0.332428	0.0433347
LOC_Os07g10840	9.46159	0.0246144	4.26618	0.00769973	4.28436	0.0246904	0.932326	0.503193	2.00091	0.0774991	2.01244	0.0216987
LOC_Os07g10860	2.16341	0.0352733	1.12115	0.407329	1.31225	0.102418	-	-	1.55094	0.122171	1.35978	0.0492409
LOC_Os07g14150	1.15646	0.33297	1.252	0.292034	1.62222	0.112667	0.483095	0.0260015	0.727297	0.425125	0.786875	0.315839
LOC_Os07g18154	-	-	0.82437	0.526894	0.793465	0.430093	0.492277	0.021617	-	-	0.78286	0.343785
LOC_Os07g23640	6.31037	0.0254403	3.267	0.0509482	2.00922	0.159415	0.602433	0.154618	1.06434	0.42204	1.16359	0.19907
LOC_Os07g23660	5.17124	0.0312199	3.20654	0.0509482	2.47114	0.102418	0.521482	0.154618	1.05911	0.42204	1.05082	0.259399
LOC_Os07g23810	2.56768	0.0156049	1.57286	0.12921	-	-	1.47541	0.021617	1.29796	0.236927	1.65438	0.00691494
LOC_Os07g24000	5.7795	0.00760541	-	-	0.969312	0.314339	1.69892	0.00217074	5.73223	0.0129291	3.44809	0.00347191
LOC_Os07g27300	2.25266	0.00760541	2.00689	0.00769973	1.87001	0.0265052	1.95263	0.00217074	1.87943	0.0130652	1.9992	0.00356168
LOC_Os07g29220	1.0458	0.425311	0.838515	0.514905	0.86316	0.329501	0.487638	0.0260015	0.753097	0.423052	0.943286	0.315839
LOC_Os07g29330	1.46227	0.0793025	0.831131	0.498062	1.60072	0.0438773	0.964574	0.491675	1.34762	0.236927	2.21142	0.00940099
LOC_Os07g32406	1.74265	0.0246144	1.4243	0.0608322	2.66985	0	1.86839	0.00217074	1.38016	0.0185091	1.34564	0.01037
LOC_Os07g34260	0.330561	0.425311	-	-	-	-	0.36747	0.00957352	-	-	0.785523	0.343785
LOC_Os07g35260	1.79873	0.00760541	1.6493	0.0408678	1.68884	0.00908196	2.01555	0.00217074	1.82926	0.0130652	1.76042	0.00780783
LOC_Os07g35520	1.51632	0.33297	3.5886	0.0312937	0.966326	0.430093	-	-	0.588494	0.425125	0.486571	0.104176
LOC_Os07g36800	1.83725	0.0339142	1.71139	0.0427087	1.89005	0.0183445	1.2849	0.0438262	2.41952	0.0130652	1.55245	0.00569683
LOC_Os07g38630	0.639283	0.528112	0.813333	0.526894	-	-	0.605508	0.0313393	0.524107	0.425125	0.435564	0.0433347
LOC_Os07g39320	1.73979	0.0482737	2.91549	0	2.05516	0.00389932	1.68227	0.0260015	3.88541	0.0130652	1.95843	0.00289166
LOC_Os07g39350	1.25838	0.120977	1.31396	0.187575	1.81865	0.00389932	1.60826	0.00217074	2.17295	0.0130652	-	-
LOC_Os07g40290	0.745548	0.539982	1.19988	0.328355	1.52707	0.0515037	2.03562	0.00217074	1.76054	0.0868371	0.91442	0.343785
LOC_Os07g40900	0.436543	0.147816	-	-	0.331768	0.0109818	-	-	0.909058	0.425125	0.529424	0.0302985
LOC_Os07g43160	2.34856	0.00760541	2.47173	0.0709795	2.06031	0.00981946	3.14662	0	2.34627	0.00954766	1.73519	0.00356168
LOC_Os07g44430	1.82595	0.0429373	-	-	-	-	-	-	3.07504	0.0129291	1.97408	0.0117663
LOC_Os07g47460	1.21551	0.290405	1.24392	0.328355	0.743488	0.382455	0.421574	0.00957352	0.688837	0.425125	0.583702	0.11717
LOC_Os07g48150	2.22788	0.0156049	1.412	0.220468	1.17129	0.178869	1.5414	0.0191322	1.57639	0.0327928	1.19039	0.184191
LOC_Os07g48460	0.794275	0.539982	1.18903	0.441927	1.3315	0.126233	2.63361	0.00368455	1.79694	0.0139125	0.824184	0.290419
LOC_Os07g48500	3.86452	0.00760541	1.62284	0.0709795	1.31654	0.102418	1.01475	0.457484	1.88501	0.0130652	1.33172	0.104176
LOC_Os07g48550	8.56639	0.103624	2.82243	0.0608322	2.44962	0.0371272	0.972662	0.507043	4.74265	0.0247018	2.41473	0.00641578
LOC_Os07g48560	-	-	-	-	2.60259	0.00685486	2.10116	0.0153609	-	-	-	-
LOC_Os07g48830	2.92896	0.0429373	2.52986	0.0509482	3.46107	0.00908196	2.11755	0.0350572	2.48223	0.0995082	3.92543	0.00445001
LOC_Os07g49114	0.6239	0.509254	0.946275	0.526894	1.11756	0.247465	0.435514	0.00500046	0.648592	0.425125	0.463491	0.134607
LOC_Os07g49140	1.44686	0.175962	1.2749	0.328355	1.20804	0.291261	0.411344	0.021617	-	-	1.15819	0.170795
LOC_Os08g01370	2.96243	0.0352733	-	-	1.40912	0.0920549	-	-	-	-	-	-
LOC_Os08g02070	2.49618	0.00916816	1.44872	0.0509482	1.41822	0.0371272	1.56534	0.0260015	2.31845	0.0130652	2.27338	0.00379624
LOC_Os08g02180	2.32189	0.0254403	2.25861	0.0312937	2.67894	0.0259401	2.2283	0.00670147	1.7239	0.0868371	0.986653	0.259399
LOC_Os08g02520	2.39794	0.0339142	-	-	-	-	-	-	-	-	-	-
LOC_Os08g04130	1.11015	0.425311	0.869747	0.526894	0.719226	0.159415	0.46525	0.0068438	0.870173	0.425125	0.794385	0.262702
LOC_Os08g06110	1.50716	0.0352733	1.35321	0.143665	1.83596	0.00389932	2.37067	0	1.9961	0	1.29361	0.00379624
LOC_Os08g06280	2.35435	0.0264597	1.93206	0.0168661	1.31929	0.159415	-	-	1.81447	0.0129291	1.64986	0.0246337
LOC_Os08g08500	4.07787	0	-	-	-	-	1.70043	0.0101175	-	-	4.57767	0
LOC_Os08g09010	0.880024	0.539982	0.434293	0.493196	0.932248	0.430093	0.479636	0.0068438	2.36589	0.0158798	0.520322	0.0492409
LOC_Os08g10320	1.22987	0.0894102	1.33463	0.143665	1.51544	0.0726895	-	-	1.61408	0.0130652	2.27735	0
LOC_Os08g10670	-	-	7.16225	0.0215749	-	-	-	-	1.43015	0.371435	0.82254	0.343785
LOC_Os08g13400	1.28357	0.290405	1.68017	0.220468	1.46646	0.0438773	2.75877	0	-	-	1.60374	0.00780783
LOC_Os08g13680	-	-	-	-	-	-	-	-	-	-	2.11982	0.00855675
LOC_Os08g13920	0.706794	0.539982	1.54944	0.292034	0.787859	0.430093	0.804181	0.266662	-	-	0.432359	0.0182521
LOC_Os08g14860	1.59149	0.103624	2.51462	0.0168661	-	-	-	-	2.36389	0.0130652	1.5804	0.00940099
LOC_Os08g15050	-	-	-	-	-	-	-	-	2.02329	0.0130652	1.0257	0.259399
LOC_Os08g16810	1.15002	0.290405	1.15326	0.369247	0.709079	0.20031	0.479428	0.0101175	0.805492	0.425125	0.813844	0.11717
LOC_Os08g16830	1.12132	0.382946	1.07204	0.488587	0.605656	0.268284	0.474425	0.0101175	0.622401	0.425125	0.649469	0.0647456
LOC_Os08g16914	2.23166	0.012318	1.72756	0.0608322	2.12635	0.0183445	1.52559	0.021617	2.00087	0.0139125	2.08328	0
LOC_Os08g17655	-	-	1.24557	0.164131	-	-	-	-	2.49243	0.0327928	1.91841	0.00780783
LOC_Os08g17784	0.995818	0.539982	-	-	1.02152	0.322198	0.946153	0.466005	1.24078	0.335562	2.764	0.00347191
LOC_Os08g20220	1.84778	0.0312199	1.19867	0.369247	2.70824	0.0285467	-	-	1.86832	0.0130652	1.74092	0.00445001
LOC_Os08g20730	-	-	1.86187	0.255436	-	-	0.116445	0.00500046	0.640912	0.425125	0.858476	0.270192
LOC_Os08g21590	3.16551	0.012318	1.23441	0.164131	0.9191	0.430093	0.9262	0.491675	1.0892	0.371435	1.30402	0.0647456
LOC_Os08g28790	-	-	-	-	0.762484	0.389516	-	-	2.16073	0.0247018	0.850138	0.307189
LOC_Os08g29600	2.06248	0.00886458	1.51315	0.0982029	1.86978	0	1.7968	0.0313393	2.10285	0.0130652	1.68423	0.00445001
LOC_Os08g30080	1.52358	0.0894102	1.77995	0.143665	2.86962	0	2.86889	0.0260015	1.58998	0.0129291	1.17667	0.170795
LOC_Os08g30510	4.29584	0.0542799	-	-	-	-	1.33399	0.237831	13.6372	0.00954766	5.62194	0.00379624
LOC_Os08g30900	1.55967	0.0246144	1.40471	0.0215749	1.60656	0.00389932	1.70606	0.0101175	1.87463	0.0130652	2.10805	0
LOC_Os08g31030	0.686463	0.539982	1.15404	0.369247	0.770399	0.224072	0.742541	0.0350572	0.94409	0.425125	0.495618	0.0433347
LOC_Os08g32120	-	-	-	-	2.11222	0.0136229	-	-	-	-	-	-
LOC_Os08g32160	2.50072	0.012318	1.87844	0.0427087	1.94439	0.00389932	1.37672	0.021617	2.54373	0.0158798	0.841679	0.343785
LOC_Os08g32520	2.05402	0.0246144	1.57788	0.12921	1.84343	0.0285467	2.61412	0.0260015	1.5118	0.0626102	1.15732	0.170795
LOC_Os08g32960	2.24472	0.00916816	-	-	-	-	1.97064	0.0438262	-	-	2.16265	0
LOC_Os08g33660	0.892071	0.425311	1.83609	0.143665	1.25726	0.178869	0.474105	0.0350572	0.615026	0.425125	0.51861	0.170795
LOC_Os08g34280	3.50908	0.00760541	-	-	-	-	-	-	-	-	2.62352	0.00419623
LOC_Os08g34340	2.18677	0.0244156	-	-	-	-	-	-	1.04227	0.42204	1.64405	0.00780783
LOC_Os08g35110	0.529003	0.487106	0.745765	0.500463	0.383845	0.0920549	0.498473	0.0101175	0.45431	0.425125	0.57797	0.0567711
LOC_Os08g35760	1.02914	0.33297	2.37904	0.0890335	0.689749	0.401038	0.269209	0.00957352	0.575456	0.425125	0.527545	0.0216987
LOC_Os08g36310	1.98539	0.0619358	1.80925	0.0509482	2.08743	0.00389932	1.53032	0.0350572	2.84906	0.0185091	1.96664	0.00940099
LOC_Os08g36320	3.32305	0.00916816	1.75979	0.0408678	1.73512	0.0273107	1.10427	0.266662	1.90449	0.0465991	1.97872	0.00641578
LOC_Os08g36440	3.8576	0.012318	1.39101	0.0493396	1.80702	0.0273107	1.91662	0.0514228	1.62023	0.0247018	2.5081	0.00691494
LOC_Os08g36480	3.14749	0	3.41559	0.0215749	4.60901	0	6.11004	0	4.98187	0.00954766	2.66616	0
LOC_Os08g36860	2.63257	0.012318	2.91211	0	1.44487	0.0246904	1.39671	0.00670147	3.10526	0.0129291	1.8523	0.00641578
LOC_Os08g37290	1.02881	0.425311	1.9222	0.0751034	1.32294	0.0844877	2.51907	0.00217074	2.53019	0.00954766	1.24138	0.0776225
LOC_Os08g37670	1.29585	0.207142	1.48646	0.255436	0.882954	0.382455	0.491051	0.0153609	0.927088	0.425125	0.752769	0.330647
LOC_Os08g37990	0.686769	0.539982	1.68018	0.12921	1.18992	0.126233	1.72481	0.0260015	2.0895	0.0130652	1.57025	0.00347191
LOC_Os08g39370	2.34072	0.0686646	1.4393	0.220468	1.82219	0.0726895	1.50452	0.0636036	2.46669	0.0185091	1.68313	0.0776225
LOC_Os08g39560	1.62913	0.103624	1.40031	0.220468	2.60881	0.00908196	0.881747	0.327458	1.35629	0.335562	1.03267	0.259399
LOC_Os08g39630	1.68767	0.0361666	1.5279	0.0408678	1.67588	0.0246904	1.33208	0.0636036	2.01904	0.013652	1.42314	0.00940099
LOC_Os08g40030	1.10745	0.382946	1.46251	0.255436	1.49008	0.0515037	2.99807	0	2.48477	0.00954766	1.78802	0.00855675
LOC_Os08g41090	1.19896	0.207142	1.35096	0.143665	1.55688	0.0844877	1.155	0.237831	1.71194	0.0465991	2.39234	0
LOC_Os08g41890	2.2529	0.012318	1.49442	0.0709795	1.29427	0.112667	1.11551	0.237831	1.6178	0.0158798	1.68417	0.00356168
LOC_Os08g41960	1.79617	0.0246144	1.26953	0.255436	1.77661	0.0183445	2.08415	0.00670147	-	-	1.19541	0.0776225
LOC_Os08g42590	1.90234	0.0482737	1.83275	0.0408678	1.92273	0	2.05651	0.0101175	2.81166	0.0158798	2.18329	0.00419623
LOC_Os08g43240	-	-	5.50434	0.0134929	-	-	-	-	-	-	0.506222	0.303249
LOC_Os08g43350	1.49145	0.175962	1.61394	0.220468	1.00198	0.430093	0.446642	0.0260015	0.627993	0.425125	0.580139	0.0433347
LOC_Os08g43390	1.98658	0.103624	4.2658	0.0150718	3.37053	0	2.25233	0.0144131	8.1753	0.0130652	4.66406	0.00289166
LOC_Os08g43654	0.887005	0.425311	1.15897	0.488587	-	-	-	-	0.650601	0.425125	0.457534	0.0325723
LOC_Os08g43680	1.76433	0.103624	1.17063	0.369247	0.915006	0.430093	0.463422	0.00500046	0.880452	0.425125	1.14555	0.0492409
LOC_Os09g02180	9.80481	0.00760541	2.26029	0.0134929	2.10105	0.0259401	4.52798	0.00217074	4.98292	0.0130652	6.73326	0.00108895
LOC_Os09g02770	1.32774	0.247079	0.988026	0.488587	1.73754	0.0219849	1.39553	0.0438262	2.16085	0.0185091	1.57562	0.0246337
LOC_Os09g03630	0.799772	0.425311	1.02121	0.488587	1.16144	0.159415	2.03854	0.00670147	1.15644	0.148663	0.903031	0.262702
LOC_Os09g04300	2.01285	0.0244156	1.31079	0.143665	-	-	-	-	1.43009	0.0774991	1.42761	0.0182521
LOC_Os09g07150	1.61035	0.103624	1.33651	0.0890335	2.99878	0.0136229	1.7213	0.0514228	2.00286	0.0130652	1.43858	0.0033512
LOC_Os09g07350	1.26608	0.103624	0.994463	0.488587	0.630235	0.0609375	0.856048	0.296306	2	0.0231473	0.655623	0.278372
LOC_Os09g09930	2.25216	0.0352733	2.08159	0.0355174	-	-	-	-	-	-	1.69343	0.00940099
LOC_Os09g10750	0.808304	0.539982	0.831391	0.526894	0.604232	0.0331949	0.47094	0.021617	0.695903	0.425125	0.764141	0.0272594
LOC_Os09g12150	-	-	-	-	-	-	2.15006	0.00368455	-	-	-	-
LOC_Os09g15480	1.28136	0.33297	1.68092	0.187575	0.934219	0.430093	0.20195	0.0068438	0.475539	0.425125	0.352302	0.231557
LOC_Os09g15670	-	-	-	-	-	-	-	-	-	-	2.04818	0
LOC_Os09g17660	1.90274	0.103624	-	-	0.717796	0.329501	0.486282	0.0144131	0.489885	0.425125	0.428728	0.184191
LOC_Os09g23300	2.47654	0.0264597	2.30254	0.0150718	1.71662	0.0920549	1.37458	0.0766748	1.89641	0.0130652	2.81629	0
LOC_Os09g23550	0.819353	0.539982	1.42821	0.187575	1.20967	0.322198	0.472048	0	0.687194	0.425125	0.770729	0.267248
LOC_Os09g23590	2.25328	0.00916816	1.11157	0.292034	1.19076	0.141734	1.25399	0.109158	0.93	0.425125	0.960225	0.259399
LOC_Os09g24810	0.857545	0.539982	0.651877	0.475309	1.39153	0.20031	0.477778	0.0313393	0.607704	0.425125	0.678771	0.252085
LOC_Os09g25150	5.8644	0.00760541	2.69529	0	2.15164	0.0234715	2.099	0.00217074	4.01218	0.0129291	2.51743	0.00379624
LOC_Os09g26190	1.50529	0.0686646	1.30303	0.0890335	1.4358	0.0438773	1.39107	0.0438262	1.84503	0.0185091	2.61637	0
LOC_Os09g26620	3.52928	0.0482737	2.73659	0.0509482	2.12252	0.0285467	1.25252	0.132713	3.49947	0.0465991	3.37102	0.00419623
LOC_Os09g26810	1.42211	0.0619358	0.829946	0.500463	2.16257	0.0273107	1.244	0.208149	1.16227	0.236927	1.62786	0.00356168
LOC_Os09g26900	0.559818	0.207142	0.645304	0.493196	0.499507	0	0.461883	0	0.400341	0.0327928	0.591965	0.00380878
LOC_Os09g27970	1.91521	0.0254403	1.51461	0.107714	2.0691	0.0371272	1.391	0.092863	1.5325	0.0626102	1.68941	0.00940099
LOC_Os09g28210	3.92728	0.00760541	2.92543	0.0493396	2.58372	0	3.32647	0.0636036	4.31261	0.0129291	1.85821	0.00691494
LOC_Os09g28370	1.1977	0.207142	-	-	-	-	-	-	2.09106	0.0129291	2.04257	0.00379624
LOC_Os09g28520	1.27519	0.147816	2.13301	0.0608322	1.52344	0.0515037	2.23727	0.00217074	2.43565	0.0129291	1.38074	0.0302985
LOC_Os09g28570	1.89193	0.0246144	1.60362	0.0509482	1.22892	0.20031	1.49143	0.021617	1.44682	0.0774991	2.36684	0
LOC_Os09g28580	3.57773	0.0361666	1.75767	0.0355174	1.28192	0.0515037	1.11722	0.132713	1.81309	0.0185091	1.34571	0.0492409
LOC_Os09g30200	1.76038	0.00760541	1.61033	0.0427087	1.37905	0.0331949	1.81402	0.00446849	1.87555	0.0130652	2.00191	0
LOC_Os09g30210	1.42032	0.0894102	1.41291	0.0312937	1.91383	0	1.65401	0.00957352	2.09995	0.0129291	1.52148	0.00419623
LOC_Os09g30320	0.58484	0.425311	0.795065	0.526894	-	-	0.359358	0.0191322	0.600943	0.425125	0.261085	0.01037
LOC_Os09g30414	-	-	-	-	-	-	-	-	-	-	5.51489	0.00108895
LOC_Os09g31230	0.92727	0.539982	0.775906	0.512225	0.649257	0.0331949	0.503156	0.0191322	0.644188	0.424555	0.490498	0.0246337
LOC_Os09g31430	2.61536	0.0361666	1.32932	0.292034	0.854322	0.401038	0.319254	0.021617	1.36291	0.209849	1.39126	0.0325723
LOC_Os09g31478	1.55586	0.120977	1.04722	0.488587	1.03472	0.322198	0.458696	0.00500046	0.948261	0.42204	0.988856	0.259399
LOC_Os09g31502	2.03752	0.0429373	1.26613	0.292034	1.53603	0.0726895	0.877514	0.296306	0.87276	0.425125	1.11432	0.104176
LOC_Os09g33740	1.80066	0.00916816	1.34136	0.12921	-	-	-	-	1.30424	0.0465991	2.04576	0
LOC_Os09g35700	-	-	57.4404	0	-	-	-	-	2.66817	0.371435	0.689835	0.293924
LOC_Os09g35870	0.950047	0.425311	2.32701	0.0751034	1.70965	0.0285467	2.69815	0	3.56386	0.0129291	1.29962	0.0647456
LOC_Os09g36490	-	-	0.689658	0.498062	0.492085	0.0285467	0.75062	0.154618	-	-	0.678505	0.267248
LOC_Os09g36750	1.64999	0.0312199	1.32858	0.0890335	1.22422	0.0609375	-	-	1.8698	0.0129291	2.21012	0
LOC_Os09g36930	1.17835	0.425311	1.02527	0.488587	0.990892	0.430093	0.353039	0.0068438	0.617253	0.425125	0.644081	0.0567711
LOC_Os09g37540	2.38821	0.0156049	1.53858	0.107714	1.60749	0.00981946	1.61854	0.0101175	2.04888	0.0130652	1.19159	0.0647456
LOC_Os09g38320	2.22749	0.0482737	2.52656	0.0408678	2.42059	0.0219849	1.58524	0.0636036	3.20635	0.0465991	1.91695	0.0246337
LOC_Os09g39910	2.10591	0.00886458	1.25	0.0982029	1.3798	0.0371272	1.32983	0.0636036	1.48442	0.0130652	1.8528	0.00379624
LOC_Os10g01470	2.19248	0.0264597	2.1975	0.0312937	2.56361	0.0179369	2.22034	0	-	-	1.72654	0.0371769
LOC_Os10g02040	0.839856	0.539982	1.0482	0.488587	1.00327	0.322198	0.428887	0	0.588588	0.42204	0.582642	0.0492409
LOC_Os10g05020	1.52115	0.0361666	1.48393	0.0982029	2.27433	0	-	-	1.41007	0.0327928	-	-
LOC_Os10g05130	-	-	-	-	2.16997	0.00685486	2.95217	0.0153609	2.2624	0.0130652	1.43175	0.0147386
LOC_Os10g05750	1.55166	0.120977	4.28644	0.0355174	0.924137	0.430093	0.148628	0.0101175	0.58974	0.425125	0.359129	0.104176
LOC_Os10g05790	0.641655	0.539982	1.04779	0.488587	0.788628	0.425389	0.133964	0.0101175	0.542479	0.425125	0.648716	0.285842
LOC_Os10g05950	0.415322	0.147816	1.12888	0.369247	0.354124	0	0.248945	0.00500046	0.653325	0.425125	0.320008	0.01037
LOC_Os10g06000	1.11475	0.382946	7.62682	0.00769973	-	-	0.185282	0.0068438	0.653674	0.425125	0.20813	0.184191
LOC_Os10g06630	-	-	-	-	-	-	-	-	-	-	0.402878	0.0147386
LOC_Os10g07210	1.67191	0.290405	1.42662	0.292034	0.727644	0.40596	0.323179	0.00500046	0.893043	0.425125	0.817336	0.19907
LOC_Os10g09850	4.32261	0	2.19531	0.0134929	2.58649	0	2.66716	0	2.84304	0.00954766	2.45315	0.00108895
LOC_Os10g13694	2.07068	0.00886458	1.55094	0.0982029	-	-	-	-	1.37163	0.0774991	1.66503	0.00691494
LOC_Os10g13810	2.12494	0.00760541	1.41848	0.0355174	1.18638	0.126233	1.30128	0.179676	1.65392	0.013652	1.36705	0.0647456
LOC_Os10g18340	1.89661	0.207142	0.845064	0.526894	0.681669	0.430093	0.4077	0.0260015	0.763842	0.425125	1.20752	0.151271
LOC_Os10g18370	2.12552	0.0246144	-	-	-	-	-	-	1.82825	0.0130652	1.15001	0.170795
LOC_Os10g23180	1.28262	0.33297	0.893809	0.526894	0.780638	0.395943	0.351347	0.00500046	0.680231	0.425125	0.74615	0.151271
LOC_Os10g24954	-	-	-	-	2.50361	0.0331949	-	-	-	-	-	-
LOC_Os10g25010	2.90329	0.0244156	1.42625	0.0890335	1.15996	0.178869	0.934356	0.441683	2.11975	0.0130652	2.19505	0.00108895
LOC_Os10g25230	0.114811	0.425311	0.651056	0.488587	0.240251	0.0136229	-	-	0.180182	0.425125	0.182122	0.267248
LOC_Os10g25310	0.948753	0.539982	0.878837	0.526894	0.997499	0.430093	-	-	1.44267	0.0995082	2.22581	0
LOC_Os10g26620	1.90939	0.00760541	1.19445	0.407329	1.42067	0.0259401	-	-	2.03385	0.0139125	1.28235	0.0325723
LOC_Os10g27274	2.18307	0.0246144	1.67871	0.0509482	1.50748	0.0726895	1.42206	0.0260015	1.30134	0.0995082	1.56881	0.00379624
LOC_Os10g27280	2.59952	0.0686646	2.25425	0.0408678	1.63254	0.0920549	0.772586	0.179676	0.82688	0.425125	0.732765	0.290419
LOC_Os10g28120	2.8132	0.012318	1.1955	0.292034	1.05674	0.322198	1.49017	0.0514228	0.9217	0.425125	1.40482	0.00445001
LOC_Os10g29240	3	0.00886458	2.00625	0.0493396	-	-	1.97291	0.00368455	1.53085	0.122171	2.5095	0.00108895
LOC_Os10g30150	3.77408	0.0482737	2.48977	0.0355174	2.40764	0.0438773	2.508	0.00368455	5.48044	0.0139125	2.52658	0.0302985
LOC_Os10g31240	0.806902	0.539982	-	-	-	-	-	-	-	-	0.451071	0.0302985
LOC_Os10g31320	3.58088	0.0156049	-	-	2.57577	0	1.55991	0.132713	-	-	1.43466	0.104176
LOC_Os10g32930	1.5214	0.120977	1.62483	0.00769973	1.10827	0.224072	1.08785	0.441683	2.40759	0.013652	1.35396	0.0776225
LOC_Os10g33230	2.09524	0.0312199	1.7948	0.0709795	1.38971	0.102418	2.22952	0.0101175	1.67673	0.0465991	2.20679	0.00356168
LOC_Os10g34430	0.971862	0.425311	1.31973	0.0751034	1.19377	0.178869	1.11845	0.237831	1.64572	0.0231473	2.16726	0.00108895
LOC_Os10g35300	2.16133	0.0312199	1.78571	0.0312937	1.11469	0.268284	1.24045	0.179676	1.50947	0.0130652	1.65096	0.0147386
LOC_Os10g35960	1.72722	0.00760541	-	-	-	-	-	-	1.39164	0.0626102	2.14579	0
LOC_Os10g36180	5.99898	0.00916816	-	-	2.25016	0.0183445	5.59623	0	-	-	-	-
LOC_Os10g36390	0.69425	0.539982	0.922798	0.526894	0.929472	0.428845	0.464436	0.0068438	0.610655	0.425125	0.674822	0.0567711
LOC_Os10g36980	2.15428	0.012318	-	-	-	-	-	-	1.4156	0.0158798	-	-
LOC_Os10g37110	2.96435	0.00886458	2.22721	0	2.15257	0	2.02891	0.00217074	4.13027	0.0129291	2.46283	0.00108895
LOC_Os10g37290	2.55254	0	1.97828	0.0355174	1.537	0.0609375	2.39839	0.00217074	3.76301	0.0130652	1.81971	0.00379624
LOC_Os10g37670	1.50029	0.0619358	-	-	1.59952	0.0219849	2.31302	0.00670147	1.34796	0.209849	1.76335	0.00569683
LOC_Os10g38040	2.93915	0.0156049	1.49945	0.12921	-	-	-	-	1.67144	0.0139125	1.91304	0.0182521
LOC_Os10g38110	1.78323	0.0429373	2.13038	0.0312937	-	-	-	-	-	-	-	-
LOC_Os10g38940	2.03886	0.0339142	2.01329	0.0355174	2.15407	0.0259401	1.52981	0.0101175	1.58584	0.0995082	1.32852	0.0325723
LOC_Os10g39170	0.741392	0.425311	0.924198	0.526894	0.392103	0.0515037	0.242774	0.00500046	0.553667	0.425125	0.409825	0.00855675
LOC_Os10g39740	0.955012	0.539982	0.810643	0.526894	0.533367	0.268284	0.341374	0.00500046	0.711761	0.425125	0.701204	0.134607
LOC_Os10g40040	4.55122	0.0312199	2.08571	0.164131	3.80697	0	5.91948	0.0144131	5.0121	0.0129291	7.85497	0.0033512
LOC_Os10g40420	1.00898	0.425311	2.02029	0.0608322	1.04462	0.430093	0.372977	0.021617	0.648369	0.425125	0.568657	0.0433347
LOC_Os10g40430	0.589274	0.539982	0.731535	0.526894	-	-	-	-	0.630294	0.425125	0.236435	0.00380878
LOC_Os10g40700	2.03646	0	1.62667	0.107714	1.39861	0.0246904	1.09941	0.359557	1.86763	0.0129291	1.01342	0.259399
LOC_Os10g41430	0.872621	0.425311	0.990289	0.526894	1.18532	0.247465	0.400063	0.0144131	0.649988	0.425125	0.462096	0.00940099
LOC_Os10g41480	2.79356	0.00760541	2.11846	0.0150718	1.75799	0.0273107	3.02625	0	3.01486	0.0129291	3.50996	0.00108895
LOC_Os10g41550	1.57461	0.012318	1.00823	0.488587	3.86615	0	2.05222	0.0191322	2.86051	0.0129291	0.881994	0.343785
LOC_Os11g01530	2.37203	0.103624	0.872602	0.488587	2.71781	0.0259401	1.80042	0.0636036	3.44396	0.0247018	2.31545	0.00419623
LOC_Os11g02389	2.1561	0.0352733	2.16959	0.0408678	-	-	1.77705	0.0101175	2.79326	0.0158798	2.15598	0.00641578
LOC_Os11g03300	6.99755	0.0254403	6.6334	0.0168661	6.40304	0	2.25361	0.0313393	13.7639	0.0129291	5.96306	0.00108895
LOC_Os11g04954	0.786151	0.539982	1.07402	0.488587	0.811058	0.224072	0.426683	0.00500046	0.668126	0.425125	0.973099	0.343785
LOC_Os11g05170	2.77472	0.0312199	1.55306	0.187575	1.32244	0.112667	1.24431	0.132713	1.55565	0.0995082	0.855078	0.340474
LOC_Os11g06720	1.74549	0.120977	1.82383	0.12921	0.960615	0.430093	0.349885	0.0144131	0.971979	0.425125	0.848965	0.307189
LOC_Os11g06820	0.965089	0.425311	1.15711	0.475309	0.814904	0.428845	0.33496	0	0.536982	0.425125	0.565331	0.134607
LOC_Os11g06900	0.60771	0.528112	0.782793	0.514905	0.489283	0.0920549	0.236824	0.00500046	0.446762	0.396525	0.450613	0.00940099
LOC_Os11g06980	-	-	4.62116	0.0709795	-	-	-	-	-	-	3.17075	0.0216987
LOC_Os11g07911	14.9735	0.012318	2.71887	0.0493396	3.6063	0	2.04722	0.132713	-	-	7.26332	0.00289166
LOC_Os11g08210	1.14931	0.33297	2.06013	0.0312937	1.40998	0.0726895	1.84299	0.179676	2.06035	0.0139125	1.06529	0.151271
LOC_Os11g09850	1.86156	0.00760541	-	-	-	-	-	-	1.49752	0.0995082	2.15869	0
LOC_Os11g10590	2.2681	0.0264597	2.0881	0.0408678	1.7354	0.0609375	1.13509	0.208149	1.71877	0.0130652	1.89853	0.00108895
LOC_Os11g14570	-	-	-	-	-	-	-	-	1.55977	0.013652	2.30859	0
LOC_Os11g24070	2.77851	0.0312199	2.21464	0.0355174	1.69344	0.0234715	1.36666	0.0153609	1.71379	0.0995082	0.975725	0.343785
LOC_Os11g25090	-	-	-	-	-	-	-	-	-	-	2.18074	0
LOC_Os11g25160	1.22239	0.290405	1.7451	0.0355174	2.14703	0.0179369	1.61882	0.0260015	1.99781	0.0185091	1.33131	0.0182521
LOC_Os11g25260	1.98293	0.356195	1.28215	0.187575	1.30415	0.291261	0.376847	0.00957352	1.16813	0.371435	1.02817	0.259399
LOC_Os11g25780	1.78985	0.0429373	1.3199	0.107714	2.12093	0.00908196	1.37121	0.0514228	1.80981	0.0327928	1.09825	0.213918
LOC_Os11g26570	-	-	-	-	2.20189	0	1.95847	0.00446849	-	-	2.58573	0.00108895
LOC_Os11g26760	13.1755	0.012318	3.47384	0.00769973	6.74012	0	4.87982	0.00217074	7.10686	0.0185091	6.59353	0.00356168
LOC_Os11g26780	31.9402	0	5.36144	0	7.20226	0	8.79568	0.00217074	33.0299	0.00954766	24.2524	0
LOC_Os11g27329	1.86236	0.0793025	2.46495	0.0355174	-	-	-	-	0.827223	0.425125	1.15567	0.184191
LOC_Os11g27400	0.844203	0.539982	1.14876	0.407329	0.96141	0.430093	0.49492	0.021617	0.609769	0.425125	0.43918	0.151271
LOC_Os11g30360	-	-	1.13943	0.475309	0.765142	0.329501	0.449088	0.00500046	0.677802	0.425125	0.596163	0.231557
LOC_Os11g30500	4.69204	0.00916816	3.05983	0.0427087	2.11398	0.0183445	2.02549	0.0766748	2.83877	0.0130652	2.2487	0.00691494
LOC_Os11g32890	19.4912	0	5.06658	0.0134929	2.65293	0.0438773	4.39226	0.0101175	5.83964	0.0129291	3.3815	0.0182521
LOC_Os11g33250	2.39402	0	-	-	-	-	-	-	-	-	-	-
LOC_Os11g34270	2.07961	0.0339142	-	-	-	-	-	-	-	-	1.44993	0.00780783
LOC_Os11g37260	1.46518	0.0482737	1.25685	0.143665	1.33003	0.0438773	1.60819	0.00957352	2.12206	0.0129291	1.72548	0
LOC_Os11g39430	2.10135	0.00886458	-	-	-	-	-	-	1.80532	0.0129291	1.28709	0.01037
LOC_Os11g40009	-	-	-	-	-	-	-	-	-	-	2.42176	0
LOC_Os11g45820	-	-	1.35756	0.255436	-	-	1.65762	0.0153609	2.54322	0	-	-
LOC_Os11g45990	-	-	0.825196	0.526894	-	-	0.375498	0.0068438	-	-	0.679477	0.307189
LOC_Os11g47580	-	-	-	-	2.42768	0.0183445	-	-	6.77644	0	2.38601	0.00379624
LOC_Os11g47670	-	-	12.9404	0	-	-	-	-	1.49334	0.415133	0.700822	0.259399
LOC_Os11g47809	2.50415	0.0429373	1.61397	0.0890335	0.712659	0.224072	1.85803	0.00670147	3.21858	0.0130652	1.42921	0.0371769
LOC_Os11g47820	0.651252	0.449279	0.895192	0.526894	0.552368	0.126233	0.684724	0.179676	0.498728	0.424555	0.478346	0.0147386
LOC_Os11g47930	1.51423	0.0542799	1.37068	0.107714	1.70048	0.0259401	1.38861	0.0350572	-	-	2.37258	0
LOC_Os11g48090	1.40368	0.0482737	1.14455	0.12921	1.3793	0.0609375	1.29113	0.0766748	1.69941	0.0130652	2.1309	0
LOC_Os12g01530	1.54052	0.103624	1.35427	0.220468	1.59706	0.0331949	1.32931	0.00670147	2.12707	0.0231473	2.15686	0
LOC_Os12g01770	0.462037	0.0482737	-	-	-	-	-	-	-	-	-	-
LOC_Os12g02080	-	-	-	-	-	-	-	-	-	-	2.02956	0.00419623
LOC_Os12g02310	1.46045	0.147816	1.36308	0.220468	1.46615	0.126233	0.448901	0.00957352	0.624807	0.425125	0.735159	0.278372
LOC_Os12g05210	3.15995	0.0339142	3.52376	0.0150718	2.62133	0	1.29981	0.154618	3.13912	0.0185091	3.46146	0
LOC_Os12g06660	0.593107	0.531576	1.2197	0.488587	0.478411	0.247465	0.382942	0.0101175	0.809994	0.425125	0.338482	0.0147386
LOC_Os12g07150	0.899416	0.425311	1.25307	0.369247	0.752935	0.425389	0.244496	0.00957352	0.557876	0.425125	0.493149	0.0919988
LOC_Os12g08760	0.299082	0.247079	0.855923	0.526894	0.311931	0.0246904	0.252758	0.00957352	0.800504	0.425125	0.379414	0.0492409
LOC_Os12g10740	2.01344	0.0339142	1.35142	0.187575	-	-	1.36135	0.237831	1.13143	0.272435	1.7587	0.01037
LOC_Os12g12690	2.02263	0.012318	1.40249	0.0509482	1.02679	0.322198	1.22232	0.208149	1.55757	0.0231473	1.5664	0.01037
LOC_Os12g16260	-	-	1.05037	0.475309	-	-	-	-	-	-	2.06231	0.00445001
LOC_Os12g16524	2.08343	0.0339142	1.42135	0.164131	-	-	1.59818	0.0153609	1.62271	0.0465991	1.87488	0.00289166
LOC_Os12g19381	2.22593	0.0482737	1.19642	0.407329	1.33705	0.0609375	0.834002	0.266662	1.26701	0.272435	0.925016	0.33889
LOC_Os12g21784	2.16656	0.00886458	1.24706	0.0751034	-	-	-	-	-	-	2.09116	0
LOC_Os12g22090	1.58374	0.0246144	-	-	1.54769	0.0285467	1.63412	0.00957352	2.01606	0.0129291	1.59396	0.00940099
LOC_Os12g24084	2.17977	0.0156049	-	-	1.62455	0.0273107	1.36552	0.0766748	2.25067	0.0139125	1.88773	0.00379624
LOC_Os12g25690	0.861863	0.539982	0.920992	0.526894	0.673504	0.126233	0.432529	0.00500046	0.572435	0.422155	0.630823	0.0182521
LOC_Os12g26880	0.783778	0.539982	-	-	-	-	0.474972	0	0.553548	0.425125	0.482313	0.0919988
LOC_Os12g27370	1.36833	0.0619358	-	-	-	-	-	-	2.23156	0.0130652	2.16471	0.00641578
LOC_Os12g29220	5.0336	0.0339142	-	-	1.98953	0.0246904	-	-	6.03166	0.0139125	2.46434	0.0371769
LOC_Os12g31748	-	-	-	-	1.98405	0.0219849	3.15689	0.0191322	-	-	-	-
LOC_Os12g33240	1.15845	0.290405	1.62268	0.0355174	1.39027	0.0515037	2.45743	0.00217074	1.84346	0.0185091	1.43513	0.01037
LOC_Os12g36110	0.659131	0.478627	0.795454	0.526894	0.415932	0.0219849	0.629364	0.0438262	0.775176	0.425125	0.980479	0.259399
LOC_Os12g36750	-	-	1.31281	0.12921	-	-	-	-	2.45068	0.013652	1.93001	0.00379624
LOC_Os12g38051	0.685241	0.425311	-	-	0.772669	0.268284	1.52898	0.0438262	2.6241	0.0129291	-	-
LOC_Os12g38270	2.45522	0.012318	1.10889	0.369247	0.928264	0.430093	1.14399	0.109158	2.14286	0.0375775	0.594894	0.00940099
LOC_Os12g38400	1.2936	0.0339142	1.32425	0.143665	1.28511	0.0726895	1.41141	0.0313393	1.88422	0	2.13941	0.00347191
LOC_Os12g39100	1.34187	0.207142	1.52016	0.0427087	1.1841	0.159415	1.02167	0.507043	2.06517	0.0185091	1.49548	0.01037
LOC_Os12g39630	0.96317	0.539982	1.55762	0.220468	1.29595	0.141734	1.08098	0.327458	1.6271	0.148663	2.50395	0.00379624
LOC_Os12g42280	3.23265	0.0686646	3.09875	0.0215749	2.49465	0	1.51376	0.0514228	5.31522	0.0130652	1.82282	0.0246337
LOC_Os12g44020	1.081	0.356195	1.26419	0.292034	1.36342	0.102418	2.29175	0	1.86394	0.0231473	1.05288	0.259399
LOC_Os12g44360	1.49552	0.0686646	1.2656	0.220468	1.58849	0.0219849	1.30511	0.0514228	1.72671	0.0130652	2.41468	0.00379624
