# Supplementary material for: Comparative Analysis of Expression Profiles of Panicle Development among Tolerant and Sensitive Rice in Response to Drought Stress
Source: Front Plant Sci. 2017 Mar 29;8:437. doi: 10.3389/fpls.2017.00437 (PMC5370274; doi:10.3389/fpls.2017.00437)
Supplement: Supplementary file 2 [file Table_2.XLSX]

## Sheet: Table S2
Table S2. Statistics of the up-regulated and down-regulated genes for each rice varieties.
	Up-regulated genes	Down-regulated genes
MILT1444	268	5
EMATAYIN	120	3
DOURADOAGULHA	138	24
KHAUMEO	135	140
HUHAN3	249	7
NIPPONBARE	213	52
