# Supplementary material for: Comparative Analysis of Expression Profiles of Panicle Development among Tolerant and Sensitive Rice in Response to Drought Stress
Source: Front Plant Sci. 2017 Mar 29;8:437. doi: 10.3389/fpls.2017.00437 (PMC5370274; doi:10.3389/fpls.2017.00437)
Supplement: Supplementary file 3 [file Table_3.XLSX]

## Sheet: Table S3
Table S3. The DGEs common to all the varieties.
	MILT1444		EMATAYIN		DOURADOAGULHA		KHAUMEO		HUHAN3		NIPPONBARE
	Fold change	p-value	Fold change	p-value	Fold change	p-value	Fold change	p-value	Fold change	p-value	Fold change	p-value
LOC_Os01g46600	4.93818	0.0244156	2.24272	0.0408678	3.90721	0	2.97014	0.0153609	3.96007	0.0185091	3.55794	0.00379624
LOC_Os01g47262	2.30349	0.0352733	2.0084	0.00769973	2.51729	0.00389932	2.26004	0.00670147	3.50536	0.0129291	2.98614	0.00108895
LOC_Os01g50700	11.1547	0.00886458	2.2597	0.0493396	2.49894	0.0234715	2.46782	0.0191322	4.20655	0.0129291	4.75888	0
LOC_Os01g50910	6.97496	0.00760541	9.72928	0	4.24332	0.00389932	8.16766	0.00217074	28.0368	0	3.93331	0.00445001
LOC_Os02g13800	4.044	0.012318	3.14195	0	4.6144	0	6.24002	0.00217074	11.4501	0.0129291	3.2591	0.00445001
LOC_Os02g33380	11.7937	0	4.18958	0.0312937	3.44843	0.00908196	4.30166	0	3.11621	0.0130652	4.35497	0.00108895
LOC_Os02g46030	2.25807	0.0352733	2.4714	0.0312937	4.35415	0	4.7937	0	9.09684	0.0129291	2.86794	0.0033512
LOC_Os04g49980	6.71387	0.0254403	3.11532	0.0150718	3.48426	0	2.66314	0.0191322	4.8023	0.0130652	3.41118	0.00691494
LOC_Os05g31020	4.53627	0.012318	2.02738	0.0493396	2.49661	0	2.88806	0	3.85036	0.0129291	3.92093	0.00347191
LOC_Os05g31670	22.949	0.00760541	4.11697	0	3.83325	0.00389932	4.90152	0	5.08278	0.0129291	5.79079	0.00940099
LOC_Os05g46480	6.07025	0.012318	2.17821	0.0215749	2.27452	0.0234715	3.22352	0.00446849	2.64096	0.0130652	2.11557	0.00940099
LOC_Os05g47730	20.3702	0	4.33144	0	4.30255	0.00389932	3.3072	0	10.6557	0.0129291	5.28565	0
LOC_Os06g11840	4.51943	0.0156049	4.174	0.00769973	2.3507	0.00908196	2.11088	0.00670147	10.4165	0.0129291	2.54849	0.0216987
LOC_Os06g44190	4.9357	0.00886458	4.70236	0.00769973	2.99614	0	2.78119	0.00957352	6.40361	0.00954766	5.19397	0
LOC_Os08g36480	3.14749	0	3.41559	0.0215749	4.60901	0	6.11004	0	4.98187	0.00954766	2.66616	0
LOC_Os09g02180	9.80481	0.00760541	2.26029	0.0134929	2.10105	0.0259401	4.52798	0.00217074	4.98292	0.0130652	6.73326	0.00108895
LOC_Os09g25150	5.8644	0.00760541	2.69529	0	2.15164	0.0234715	2.099	0.00217074	4.01218	0.0129291	2.51743	0.00379624
LOC_Os10g09850	4.32261	0	2.19531	0.0134929	2.58649	0	2.66716	0	2.84304	0.00954766	2.45315	0.00108895
LOC_Os10g30150	3.77408	0.0482737	2.48977	0.0355174	2.40764	0.0438773	2.508	0.00368455	5.48044	0.0139125	2.52658	0.0302985
LOC_Os10g37110	2.96435	0.00886458	2.22721	0	2.15257	0	2.02891	0.00217074	4.13027	0.0129291	2.46283	0.00108895
LOC_Os11g03300	6.99755	0.0254403	6.6334	0.0168661	6.40304	0	2.25361	0.0313393	13.7639	0.0129291	5.96306	0.00108895
LOC_Os11g26760	13.1755	0.012318	3.47384	0.00769973	6.74012	0	4.87982	0.00217074	7.10686	0.0185091	6.59353	0.00356168
LOC_Os11g26780	31.9402	0	5.36144	0	7.20226	0	8.79568	0.00217074	33.0299	0.00954766	24.2524	0
LOC_Os11g32890	19.4912	0	5.06658	0.0134929	2.65293	0.0438773	4.39226	0.0101175	5.83964	0.0129291	3.3815	0.0182521
LOC_Os02g32814	0.137463	0	0.162506	0	0.229856	0.0109818	0.217587	0	0.10621	0	0.319401	0
LOC_Os03g03724	0.0349181	0	0.0508016	0	0.0378382	0.0234715	0.0390668	0	0.0269967	0	0.103699	0
