# Supplementary material for: Comparative Analysis of Expression Profiles of Panicle Development among Tolerant and Sensitive Rice in Response to Drought Stress
Source: Front Plant Sci. 2017 Mar 29;8:437. doi: 10.3389/fpls.2017.00437 (PMC5370274; doi:10.3389/fpls.2017.00437)
Supplement: Supplementary file 4 [file Table_4.XLSX]

## Sheet: Table S4
Table S4. 350 DEGs with significant association SNPs based on the gene-based association analysis.
Gene id	Gene name	Number of SNP	MILT1444		EMATAYIN		DOURADOAGULHA		KHAUMEO		HUHAN3		NIPPONBARE
			Fold change	p-value	Fold change	p-value	Fold change	p-value	Fold change	p-value	Fold change	p-value	Fold change	p-value
LOC_Os10g25310	SPX, N-terminal domain containing protein.	2	0.948753	0.539982	0.878837	0.526894	0.997499	0.430093	-	-	1.44267	0.0995082	2.22581	0
LOC_Os01g48990	Conserved hypothetical protein.	1	1.75812	0.0312199	1.79151	0.00769973	1.90078	0	1.60939	0.00670147	3.0867	0.0130652	2.07225	0
LOC_Os02g32814	Copper chaperone homolog CCH.	44	0.137463	0	0.162506	0	0.229856	0.0109818	0.217587	0	0.10621	0	0.319401	0
LOC_Os11g26780	Dehydrin RAB 16B.	2	31.9402	0	5.36144	0	7.20226	0	8.79568	0.00217074	33.0299	0.00954766	24.2524	0
LOC_Os04g09390	Lectin precursor (Agglutinin).	1	7.80727	0.00916816	-	-	1.80292	0.00389932	-	-	6.3337	0.013652	4.25648	0
LOC_Os02g32250	Hypothetical protein.	8	2.65519	0.00886458	1.81718	0.0168661	-	-	-	-	1.88311	0.0375775	2.41283	0
LOC_Os01g57920	Cyclin-like F-box domain containing protein.	7	1.15116	0.33297	1.42265	0.0890335	1.6212	0.0246904	1.47572	0.0350572	2.12205	0.0130652	2.15172	0
LOC_Os08g36480	nitrate reductase C putative C expressed	2	3.14749	0	3.41559	0.0215749	4.60901	0	6.11004	0	4.98187	0.00954766	2.66616	0
LOC_Os09g33740	Hypothetical protein.	4	1.80066	0.00916816	1.34136	0.12921	-	-	-	-	1.30424	0.0465991	2.04576	0
LOC_Os04g58030	expressed protein	2	1.82886	0.012318	-	-	-	-	-	-	-	-	2.00432	0
LOC_Os01g50700	Dehydrin RAB25.	8	11.1547	0.00886458	2.2597	0.0493396	2.49894	0.0234715	2.46782	0.0191322	4.20655	0.0129291	4.75888	0
LOC_Os02g49520	U box domain containing protein.	2	-	-	1.28654	0.12921	-	-	-	-	1.41447	0.0247018	2.08611	0
LOC_Os11g14570	Ankyrin repeat containing protein.	8	-	-	-	-	-	-	-	-	1.55977	0.013652	2.30859	0
LOC_Os06g35960	Heat shock transcription factor 29 (Fragment).	5	1.8616	0.0482737	3.17733	0.0134929	3.45845	0	5.22279	0.00217074	2.92062	0.0130652	3.11521	0
LOC_Os12g05210	Hypothetical protein.	1	3.15995	0.0339142	3.52376	0.0150718	2.62133	0	1.29981	0.154618	3.13912	0.0185091	3.46146	0
LOC_Os02g44820	Cellular retinaldehyde-binding)/triple function, C-terminal domain containing protein.	5	1.73815	0.0429373	1.29162	0.143665	2.18906	0.0179369	1.13066	0.237831	1.55966	0.122171	1.8188	0
LOC_Os03g61360	Soluble epoxide hydrolase.	15	1.26025	0.207142	1.24181	0.328355	1.3788	0.0371272	1.51244	0.0313393	2.5552	0.0130652	2.33093	0
LOC_Os09g26190	CBS domain containing protein.	7	1.50529	0.0686646	1.30303	0.0890335	1.4358	0.0438773	1.39107	0.0438262	1.84503	0.0185091	2.61637	0
LOC_Os04g20210	Conserved hypothetical protein.	13	2.58829	0.00916816	-	-	-	-	-	-	1.87155	0.00954766	2.08764	0
LOC_Os08g32960	endonuclease Fexonuclease Fphosphatase family domain containing protein C expressed	5	2.24472	0.00916816	-	-	-	-	1.97064	0.0438262	-	-	2.16265	0
LOC_Os05g47730	Nonspecific lipid transfer protein.	1	20.3702	0	4.33144	0	4.30255	0.00389932	3.3072	0	10.6557	0.0129291	5.28565	0
LOC_Os02g04750	Beta-amyrin synthase.	3	1.23046	0.0894102	1.36888	0.0982029	0.974218	0.430093	1.09317	0.237831	1.70175	0.0130652	2.25128	0
LOC_Os01g62610	Peptidylprolyl isomerase.	1	1.68033	0.0429373	2.01778	0.00769973	1.49926	0.0515037	2.159	0	4.44736	0.0129291	3.4996	0
LOC_Os05g05210	WD40-like domain containing protein.	1	1.77676	0.0339142	1.37796	0.0427087	1.65531	0.00389932	1.47391	0.0153609	2.04863	0.0129291	2.56418	0
LOC_Os04g54640	Conserved hypothetical protein.	1	1.70492	0.0244156	1.40584	0.12921	1.7604	0	1.87082	0.00670147	2.34798	0.0129291	2.21338	0
LOC_Os03g34310	Conserved hypothetical protein.	3	1.9308	0.0312199	1.56572	0.0890335	1.89366	0.0259401	1.56743	0.0144131	1.58811	0.0139125	2.22902	0
LOC_Os01g48960	Glutamate synthase [NADH], chloroplast precursor (EC 1.4.1.14) (NADH- GOGAT).	4	1.15044	0.290405	1.30514	0.187575	1.19844	0.102418	1.51225	0.0313393	1.81053	0.0129291	2.21404	0
LOC_Os09g28570	Short-chain dehydrogenase/reductase SDR family protein.	5	1.89193	0.0246144	1.60362	0.0509482	1.22892	0.20031	1.49143	0.021617	1.44682	0.0774991	2.36684	0
LOC_Os01g49260	Conserved hypothetical protein.	6	1.11581	0.33297	0.969108	0.526894	1.45427	0.0265052	1.69975	0.00957352	1.33066	0.148663	2.13107	0
LOC_Os05g41490	Conserved hypothetical protein.	1	1.4693	0.120977	2.18978	0.0751034	1.84063	0.0273107	2.30305	0.0514228	1.60738	0.148663	2.22973	0
LOC_Os01g70460	expressed protein	7	2.21538	0.0264597	1.37978	0.220468	1.83301	0.0285467	1.60631	0.0153609	1.18787	0.335562	1.97734	0.00108895
LOC_Os05g38040	Hypothetical protein.	3	1.95318	0.103624	4.01358	0.00769973	2.89082	0.0179369	1.55998	0.0260015	7.02145	0.00954766	3.14871	0.00108895
LOC_Os06g48300	protein phosphatase 2C C putative C expressed	1	-	-	-	-	1.7754	0.00389932	-	-	4.42531	0.0129291	3.30275	0.00108895
LOC_Os02g43620	Major facilitator superfamily protein.	3	2.40313	0.00760541	1.71501	0.00769973	1.95054	0.00389932	1.88173	0.00217074	2.19026	0.0130652	2.83592	0.00108895
LOC_Os04g19740	Bacterial transketolase family protein.	2	1.74054	0.00886458	1.31881	0.0215749	1.49421	0.0371272	1.63489	0.00957352	1.33936	0.0158798	2.00729	0.00108895
LOC_Os01g58670	Hypothetical protein.	5	2.16559	0.0264597	1.37109	0.107714	1.64832	0.00981946	1.56096	0.0766748	1.55288	0.0130652	2.44821	0.00108895
LOC_Os10g37110	Cytochrome P450 family protein.	2	2.96435	0.00886458	2.22721	0	2.15257	0	2.02891	0.00217074	4.13027	0.0129291	2.46283	0.00108895
LOC_Os10g25010	OsCML8 D Calmodulin Drelated calcium sensor protein C expressed	1	2.90329	0.0244156	1.42625	0.0890335	1.15996	0.178869	0.934356	0.441683	2.11975	0.0130652	2.19505	0.00108895
LOC_Os11g10590	Hypothetical protein.	4	2.2681	0.0264597	2.0881	0.0408678	1.7354	0.0609375	1.13509	0.208149	1.71877	0.0130652	1.89853	0.00108895
LOC_Os02g11020	cytochrome P450 72A1, putative, expressed	4	1.43958	0.0352733	1.4299	0.12921	1.63715	0.0136229	1.85016	0.00957352	2.01098	0.00954766	1.701	0.00108895
LOC_Os03g57070	Flavin-containing amine oxidase family protein.	3	1.43559	0.0254403	1.29771	0.0493396	1.66415	0.00981946	1.36011	0.0260015	2.12322	0.00954766	1.71785	0.00108895
LOC_Os03g39230	Ovarian tumour, otubain domain containing protein.	2	1.43624	0.0352733	1.3371	0.12921	1.20103	0.141734	1.44412	0.0260015	1.76117	0.0247018	2.15197	0.00108895
LOC_Os11g26570	Dehydrin 9.	1	-	-	-	-	2.20189	0	1.95847	0.00446849	-	-	2.58573	0.00108895
LOC_Os10g34430	Type III restriction enzyme, res subunit family protein.	3	0.971862	0.425311	1.31973	0.0751034	1.19377	0.178869	1.11845	0.237831	1.64572	0.0231473	2.16726	0.00108895
LOC_Os04g46880	Major facilitator superfamily protein.	3	1.89831	0.00886458	2.15399	0	2.61272	0	2.01232	0	2.31374	0.0231473	2.19419	0.00108895
LOC_Os01g55310	Haloacid dehalogenase/epoxide hydrolase family protein.	2	1.59299	0.0542799	1.31989	0.255436	1.46322	0.0515037	-	-	1.23284	0.0327928	2.00578	0.00108895
LOC_Os08g43390	E-class P450, group I family protein.	7	1.98658	0.103624	4.2658	0.0150718	3.37053	0	2.25233	0.0144131	8.1753	0.0130652	4.66406	0.00289166
LOC_Os02g46030	MYB family transcription factor C putative C expressed	4	2.25807	0.0352733	2.4714	0.0312937	4.35415	0	4.7937	0	9.09684	0.0129291	2.86794	0.0033512
LOC_Os10g40040	Conserved hypothetical protein.	1	4.55122	0.0312199	2.08571	0.164131	3.80697	0	5.91948	0.0144131	5.0121	0.0129291	7.85497	0.0033512
LOC_Os05g06240	receptor protein kinase TMK1 precursor, putative	1	1.55321	0.175962	-	-	-	-	-	-	0.962949	0.42204	2.52953	0.00347191
LOC_Os02g14874	Conserved hypothetical protein.	5	1.81221	0.012318	1.7509	0.0709795	-	-	-	-	2.30177	0.00954766	1.91584	0.00347191
LOC_Os05g31020	Eukaryotic peptide chain release factor subunit 1 (eRF1) (Eukaryotic release factor 1).	2	4.53627	0.012318	2.02738	0.0493396	2.49661	0	2.88806	0	3.85036	0.0129291	3.92093	0.00347191
LOC_Os02g32610	MAP3K delta-1 protein kinase (Fragment).	6	1.5671	0.103624	2.04504	0.0427087	1.76416	0.0285467	1.31316	0.0766748	2.15201	0.0247018	1.93915	0.00347191
LOC_Os05g44300	Uncharacterized plant-specific protein DUF506 domain containing protein.	2	1.93573	0.00760541	1.05425	0.488587	1.54679	0.0246904	1.42206	0.0260015	2.81697	0.0130652	2.45025	0.00347191
LOC_Os05g38980	Cytochrome b-245, heavy chain family protein.	1	1.86469	0.0542799	1.99589	0.107714	1.77394	0.00981946	2.19273	0.00446849	3.377	0.0129291	2.97717	0.00347191
LOC_Os03g10320	Hypothetical protein.	7	2.52408	0.00760541	1.64563	0.0982029	1.61425	0.0265052	2.54021	0.00217074	2.68973	0.0129291	1.96059	0.00347191
LOC_Os07g24000	AWPM D19 Dlike membrane family protein C putative C expressed	8	5.7795	0.00760541	-	-	0.969312	0.314339	1.69892	0.00217074	5.73223	0.0129291	3.44809	0.00347191
LOC_Os03g02980	Protein kinase domain containing protein.	7	1.14148	0.382946	1.13462	0.407329	1.46197	0.102418	1.13926	0.237831	1.71938	0.177932	2.04848	0.00347191
LOC_Os07g27300	RNA Dbinding protein Luc7 Dlike C putative C expressed	1	2.25266	0.00760541	2.00689	0.00769973	1.87001	0.0265052	1.95263	0.00217074	1.87943	0.0130652	1.9992	0.00356168
LOC_Os03g32490	DUF1230 domain containing protein C expressed	2	2.88593	0.00760541	1.59721	0.0890335	2.36581	0	1.94441	0.00670147	2.71899	0.0130652	1.54632	0.00356168
LOC_Os10g33230	RNA-binding region RNP-1 (RNA recognition motif) domain containing protein.	2	2.09524	0.0312199	1.7948	0.0709795	1.38971	0.102418	2.22952	0.0101175	1.67673	0.0465991	2.20679	0.00356168
LOC_Os03g43720	Transporter-like protein.	4	1.95949	0.0542799	1.58236	0.0709795	2.42348	0.00908196	1.92137	0.0313393	2.83966	0.0130652	2.14903	0.00356168
LOC_Os03g60580	Actin-binding, cofilin/tropomyosin type domain containing protein.	2	4.59774	0.0312199	1.83258	0.0709795	1.69333	0.0285467	2.05577	0.0636036	1.54771	0.0995082	2.99748	0.00356168
LOC_Os01g28540	Conserved hypothetical protein.	12	1.3286	0.103624	1.41701	0.0751034	-	-	1.57107	0.021617	1.73951	0.0626102	2.14644	0.00356168
LOC_Os11g26760	Dehydrin family protein.	1	13.1755	0.012318	3.47384	0.00769973	6.74012	0	4.87982	0.00217074	7.10686	0.0185091	6.59353	0.00356168
LOC_Os07g43160	uncharacterized glycosyl hydrolase Rv2006 FMT2062 C putative C expressed	2	2.34856	0.00760541	2.47173	0.0709795	2.06031	0.00981946	3.14662	0	2.34627	0.00954766	1.73519	0.00356168
LOC_Os06g48180	Xyloglucan endo-transglycosylase homolog.	4	1.70015	0.0619358	-	-	1.81309	0.0183445	1.76464	0.0313393	2.22182	0.0185091	2.39272	0.00379624
LOC_Os02g47660	Basic helix-loop-helix dimerisation region bHLH domain containing protein.	1	1.68055	0.0894102	1.86704	0.0493396	2.21944	0.00981946	1.99926	0.00670147	3.01055	0.013652	2.48039	0.00379624
LOC_Os09g25150	cinnamoyl DCoA reductase C putative C expressed	6	5.8644	0.00760541	2.69529	0	2.15164	0.0234715	2.099	0.00217074	4.01218	0.0129291	2.51743	0.00379624
LOC_Os02g22374	expressed protein	2	2.08759	0.00916816	1.78773	0.0493396	1.15781	0.20031	1.63427	0.0191322	1.0781	0.396525	1.86627	0.00379624
LOC_Os03g59570	Isopentenyl transferase-like domain containing protein.	2	1.35256	0.207142	1.33062	0.0982029	1.35089	0.0515037	2.0183	0.0144131	1.92151	0.0158798	1.93144	0.00379624
LOC_Os09g28370	Nucleic acid-binding OB-fold domain containing protein.	1	1.1977	0.207142	-	-	-	-	-	-	2.09106	0.0129291	2.04257	0.00379624
LOC_Os02g14800	Hypothetical protein.	5	2.26216	0.00916816	1.59716	0.0982029	-	-	-	-	2.3556	0.013652	2.03624	0.00379624
LOC_Os09g39910	ABC transporter C ATP Dbinding protein C putative C expressed	1	2.10591	0.00886458	1.25	0.0982029	1.3798	0.0371272	1.32983	0.0636036	1.48442	0.0130652	1.8528	0.00379624
LOC_Os01g52690	Conserved hypothetical protein.	6	2.07083	0.00916816	1.64745	0.107714	2.10816	0.00981946	2.98841	0	2.36081	0.0129291	2.10168	0.00379624
LOC_Os10g27274	expressed protein	1	2.18307	0.0246144	1.67871	0.0509482	1.50748	0.0726895	1.42206	0.0260015	1.30134	0.0995082	1.56881	0.00379624
LOC_Os10g40430	Root-specific protein (RCc2 protein).	1	0.589274	0.539982	0.731535	0.526894	-	-	-	-	0.630294	0.425125	0.236435	0.00380878
LOC_Os05g30430	Conserved hypothetical protein.	8	1.59985	0.00760541	1.31936	0.0982029	1.50208	0.0234715	2.68311	0	2.26229	0.0129291	1.46182	0.00419623
LOC_Os11g01530	Ferritin 1, chloroplast precursor (ZmFer1).	2	2.37203	0.103624	0.872602	0.488587	2.71781	0.0259401	1.80042	0.0636036	3.44396	0.0247018	2.31545	0.00419623
LOC_Os12g02080	Peroxidase (EC 1.11.1.7).	2	-	-	-	-	-	-	-	-	-	-	2.02956	0.00419623
LOC_Os05g47700	Nonspecific lipid transfer protein.	1	7.03243	0.00886458	2.07785	0.12921	2.18457	0.0515037	3.10916	0.0191322	5.01	0.00954766	1.76163	0.00419623
LOC_Os05g33840	transketolase C putative C expressed	1	2.43591	0.0244156	-	-	-	-	-	-	1.50625	0.0465991	1.51642	0.00419623
LOC_Os04g33740	glycosyl hydrolases C putative C expressed	1	0.204366	0.0339142	0.679977	0.498062	0.589403	0.102418	0.237603	0	0.594844	0.425125	0.368243	0.00419623
LOC_Os10g28120	glycosyl hydrolase C putative C expressed	1	2.8132	0.012318	1.1955	0.292034	1.05674	0.322198	1.49017	0.0514228	0.9217	0.425125	1.40482	0.00445001
LOC_Os02g13800	Heat shock transcription factor 29 (Fragment).	4	4.044	0.012318	3.14195	0	4.6144	0	6.24002	0.00217074	11.4501	0.0129291	3.2591	0.00445001
LOC_Os01g50910	Late embryogenesis abundant protein repeat containing protein.	1	6.97496	0.00760541	9.72928	0	4.24332	0.00389932	8.16766	0.00217074	28.0368	0	3.93331	0.00445001
LOC_Os12g16260	Pinoresinol-lariciresinol reductase TH1.	9	-	-	1.05037	0.475309	-	-	-	-	-	-	2.06231	0.00445001
LOC_Os03g24950	Transcription factors TFIIS, elongin A, CRSP70, conserved domain containing protein.	3	1.4383	0.103624	1.22732	0.164131	1.60505	0.0234715	1.30293	0.0350572	2.31579	0.0185091	1.69386	0.00445001
LOC_Os03g02700	protein HOTHEAD precursor, putative, expressed	2	0.539435	0.433175	1.20379	0.407329	0.751536	0.314339	-	-	0.489627	0.42204	0.481701	0.00445001
LOC_Os01g64100	Acidic endochitinase precursor (EC 3.2.1.14).	1	2.71469	0.00760541	1.71229	0.12921	1.26146	0.159415	1.03035	0.457484	2.77671	0.0129291	2.14675	0.00569683
LOC_Os01g45090	MYB8 protein.	14	-	-	-	-	-	-	-	-	2.52639	0.0139125	2.09223	0.00569683
LOC_Os03g47570	retrotransposon protein, putative, unclassified	5	2.47544	0.012318	1.36103	0.220468	1.47891	0.0920549	-	-	1.39548	0.177932	2.06211	0.00569683
LOC_Os10g37670	Actin depolymerizing factor 6.	3	1.50029	0.0619358	-	-	1.59952	0.0219849	2.31302	0.00670147	1.34796	0.209849	1.76335	0.00569683
LOC_Os06g01840	nodulin C putative C expressed	1	2.14904	0.0339142	1.38828	0.107714	1.23062	0.178869	1.24624	0.179676	1.59133	0.0868371	1.66529	0.00569683
LOC_Os01g18080	Hypothetical protein.	3	2.561	0.00916816	1.95125	0.0150718	1.56344	0.0371272	1.62185	0.0350572	2.35507	0.0130652	1.566	0.00569683
LOC_Os08g36860	cytochrome P450 C putative C expressed	1	2.63257	0.012318	2.91211	0	1.44487	0.0246904	1.39671	0.00670147	3.10526	0.0129291	1.8523	0.00641578
LOC_Os01g60730	Zn-finger, RING domain containing protein.	1	0.910786	0.539982	1.64245	0.255436	1.26996	0.224072	1.19347	0.179676	1.5883	0.371435	2.73914	0.00641578
LOC_Os06g44450	CONSTANS-like protein CO6.	1	1.9732	0.0254403	1.83386	0.0168661	1.66879	0.0234715	1.71611	0.0191322	2.90814	0.0130652	1.70886	0.00641578
LOC_Os05g43310	Conserved hypothetical protein.	10	1.11049	0.33297	0.628898	0.508648	0.448684	0.0515037	0.324693	0.0350572	0.576456	0.425125	0.606985	0.00641578
LOC_Os11g02389	Nonspecific lipid-transfer protein precursor (LTP) (Phospholipid transfer protein) (PLTP) (Allergen Zea m 14).	1	2.1561	0.0352733	2.16959	0.0408678	-	-	1.77705	0.0101175	2.79326	0.0158798	2.15598	0.00641578
LOC_Os02g33070	Conserved hypothetical protein.	3	2.47941	0.0894102	2.88013	0.0608322	2.08124	0.0371272	1.78506	0.0350572	5.92385	0.0130652	3.12809	0.00641578
LOC_Os03g18130	Asparagine synthetase [glutamine-hydrolyzing] (EC 6.3.5.4) (Glutamine- dependent asparagine synthetase).	3	2.00873	0.247079	1.21797	0.369247	2.13132	0.0371272	0.790757	0.179676	1.72101	0.122171	2.18432	0.00641578
LOC_Os06g05160	sulfate transporter C putative C expressed	4	2.3074	0.0312199	1.60811	0.164131	0.964541	0.430093	1.39518	0.0766748	2.23424	0.0158798	1.36309	0.00641578
LOC_Os01g07530	Raffinose synthase family protein.	3	7.46924	0.00916816	2.22008	0	2.45314	0	2.76594	0.0438262	-	-	3.13313	0.00641578
LOC_Os06g43620	Hly-III related proteins family protein.	2	0.633409	0.539982	1.07106	0.475309	0.668978	0.224072	0.523492	0.0101175	0.514675	0.396525	0.456259	0.00641578
LOC_Os02g53180	1-aminocyclopropane-1-carboxylate oxidase 1 (EC 1.14.17.4) (ACC oxidase 1) (Ethylene-forming enzyme) (EFE).	12	1.37685	0.0686646	1.32964	0.143665	1.17029	0.159415	1.68839	0.0153609	2.51503	0.0130652	1.55917	0.00641578
LOC_Os08g36320	decarboxylase C putative C expressed	3	3.32305	0.00916816	1.75979	0.0408678	1.73512	0.0273107	1.10427	0.266662	1.90449	0.0465991	1.97872	0.00641578
LOC_Os04g51440	Actin filament bundling protein P-115-ABP.	2	-	-	-	-	-	-	-	-	1.20143	0.335562	2.0307	0.00691494
LOC_Os10g13694	expressed protein	18	2.07068	0.00886458	1.55094	0.0982029	-	-	-	-	1.37163	0.0774991	1.66503	0.00691494
LOC_Os09g28210	Symbiotic ammonium transporter.	3	3.92728	0.00760541	2.92543	0.0493396	2.58372	0	3.32647	0.0636036	4.31261	0.0129291	1.85821	0.00691494
LOC_Os04g40070	GRAM and C2 domains containing protein C putative C expressed	9	1.89567	0.0246144	-	-	-	-	1.62274	0.021617	-	-	2.06009	0.00691494
LOC_Os04g59150	Anionic peroxidase precursor.	1	2.54264	0.0482737	3.29035	0.00769973	3.10355	0.0726895	0.921545	0.480056	1.82229	0.122171	1.88174	0.00780783
LOC_Os07g35260	Receptor protein kinase.	19	1.79873	0.00760541	1.6493	0.0408678	1.68884	0.00908196	2.01555	0.00217074	1.82926	0.0130652	1.76042	0.00780783
LOC_Os05g04584	Transferase family protein.	12	-	-	-	-	1.46478	0.0726895	-	-	-	-	2.83255	0.00780783
LOC_Os08g34340	DUF593 domain containing protein C expressed	9	2.18677	0.0244156	-	-	-	-	-	-	1.04227	0.42204	1.64405	0.00780783
LOC_Os03g07180	Late embryogenesis abundant protein repeat containing protein.	2	4.80231	0.00916816	-	-	1.16316	0.178869	-	-	-	-	2.29861	0.00780783
LOC_Os06g22919	Xyloglucan endotransglycosylase XET2 (Fragment).	5	1.26374	0.33297	1.31201	0.292034	-	-	-	-	-	-	2.06236	0.00780783
LOC_Os05g38860	Conserved hypothetical protein.	1	2.31034	0.0156049	2.61214	0.0509482	1.8013	0.00908196	2.84682	0.0260015	2.09387	0.0327928	1.43697	0.00780783
LOC_Os01g12660	AAA ATPase, central region domain containing protein.	3	2.13527	0.0429373	1.49189	0.107714	1.52	0.00389932	1.76779	0.00217074	2.10478	0.0185091	2.04849	0.00780783
LOC_Os10g39170	Plant peroxidase family protein.	3	0.741392	0.425311	0.924198	0.526894	0.392103	0.0515037	0.242774	0.00500046	0.553667	0.425125	0.409825	0.00855675
LOC_Os01g63480	Conserved hypothetical protein.	1	2.117	0.0244156	1.40079	0.220468	2.08533	0.0265052	1.33338	0.179676	1.43147	0.177932	2.1404	0.00855675
LOC_Os02g57840	Remorin.	7	-	-	1.96219	0.0168661	1.55802	0.112667	1.50361	0.109158	-	-	2.55133	0.00855675
LOC_Os05g07090	Acyl-CoA dehydrogenase, N-terminal domain containing protein.	3	1.43395	0.247079	1.52543	0.0408678	1.70815	0	1.49871	0.0144131	2.21914	0.0158798	1.54307	0.00855675
LOC_Os02g04690	Cycloartenol synthase (EC 5.4.99.8).	8	1.64733	0.00886458	1.38274	0.0355174	1.70092	0.00389932	1.17327	0.0636036	2.11411	0.0130652	2.05282	0.00855675
LOC_Os09g09930	Heavy metal transport/detoxification protein domain containing protein.	7	2.25216	0.0352733	2.08159	0.0355174	-	-	-	-	-	-	1.69343	0.00940099
LOC_Os07g29330	Amino acid-binding ACT domain containing protein.	5	1.46227	0.0793025	0.831131	0.498062	1.60072	0.0438773	0.964574	0.491675	1.34762	0.236927	2.21142	0.00940099
LOC_Os08g14860	Ubiquinol-cytochrome C reductase complex 14 kDa protein (EC 1.10.2.2) (CR14).	6	1.59149	0.103624	2.51462	0.0168661	-	-	-	-	2.36389	0.0130652	1.5804	0.00940099
LOC_Os05g46480	Group 3 LEA (Type I) protein.	4	6.07025	0.012318	2.17821	0.0215749	2.27452	0.0234715	3.22352	0.00446849	2.64096	0.0130652	2.11557	0.00940099
LOC_Os11g06900	Amidase family protein.	6	0.60771	0.528112	0.782793	0.514905	0.489283	0.0920549	0.236824	0.00500046	0.446762	0.396525	0.450613	0.00940099
LOC_Os08g36310	E-class P450, group I family protein.	1	1.98539	0.0619358	1.80925	0.0509482	2.08743	0.00389932	1.53032	0.0350572	2.84906	0.0185091	1.96664	0.00940099
LOC_Os05g44810	OsIAA18 D Auxin Dresponsive Aux FIAA gene family member C expressed	1	2.29538	0.012318	1.96261	0.0408678	1.54717	0.00389932	1.20578	0.109158	1.78584	0.0129291	1.27783	0.01037
LOC_Os02g50690	Lipolytic enzyme, G-D-S-L family protein.	2	1.35514	0.147816	1.14937	0.187575	1.03439	0.322198	-	-	2.04739	0.0158798	1.66627	0.01037
LOC_Os07g32406	Hypothetical protein.	2	1.74265	0.0246144	1.4243	0.0608322	2.66985	0	1.86839	0.00217074	1.38016	0.0185091	1.34564	0.01037
LOC_Os10g05950	Protein of unknown function DUF1210 family protein.	14	0.415322	0.147816	1.12888	0.369247	0.354124	0	0.248945	0.00500046	0.653325	0.425125	0.320008	0.01037
LOC_Os11g39430	expressed protein	5	2.10135	0.00886458	-	-	-	-	-	-	1.80532	0.0129291	1.28709	0.01037
LOC_Os01g49310	Conserved hypothetical protein.	5	0.765251	0.539982	0.956043	0.488587	1.20402	0.178869	1.00015	0.441683	2.27475	0.0995082	2.12587	0.01037
LOC_Os02g42020	expressed protein	4	2.51175	0.0254403	1.18755	0.220468	1.94244	0.0265052	1.33092	0.0313393	1.3696	0.0465991	1.45376	0.01037
LOC_Os01g59530	OsCML1 D Calmodulin Drelated calcium sensor protein C expressed	17	2.09064	0.00916816	1.33971	0.0709795	-	-	-	-	1.53482	0.0130652	1.76168	0.01037
LOC_Os03g42220	Chaperonin Cpn60 family protein.	2	0.780811	0.499837	0.75105	0.524169	0.719058	0.112667	0.727817	0.179676	0.459754	0.0327928	0.544148	0.0117663
LOC_Os05g44900	Conserved hypothetical protein.	3	1.68105	0.0361666	1.5287	0.0312937	2.30457	0	2.21573	0.0153609	1.6697	0.0774991	1.56604	0.0117663
LOC_Os02g12480	Conserved hypothetical protein.	8	0.912693	0.539982	1.07814	0.475309	-	-	0.625788	0.092863	1.1083	0.42204	0.493484	0.0117663
LOC_Os07g44430	Peroxiredoxin 6 (EC 1.11.1.-) (Antioxidant protein 2) (1-Cys peroxiredoxin) (1-Cys PRX) (Acidic calcium-independent phospholipase A2) (EC 3.1.1.-) (aiPLA2) (Non-selenium glutathione peroxidase) (EC 1.11.1.7) (NSGPx) (24 kDa protein) (Liver 2D page spot 40	3	1.82595	0.0429373	-	-	-	-	-	-	3.07504	0.0129291	1.97408	0.0117663
LOC_Os06g48250	AAA ATPase, central region domain containing protein.	3	1.26104	0.120977	1.03066	0.488587	2.61767	0.00908196	1.34431	0.0766748	1.264	0.0327928	1.6913	0.0117663
LOC_Os02g08100	AMP Dbinding domain containing protein C expressed	4	2.72464	0.0246144	1.27197	0.255436	0.937372	0.430093	0.708706	0.0766748	1.7055	0.0130652	1.77155	0.0117663
LOC_Os03g42420	Transcriptional factor B3 family protein.	2	0.865469	0.539982	1.52262	0.255436	1.02145	0.430093	3.44864	0.00368455	2.30311	0.0130652	1.52462	0.0117663
LOC_Os02g40700	Protein of unknown function DUF861 family protein.	1	1.79426	0.0429373	1.60095	0.0608322	2.70512	0	1.87	0.0313393	1.29434	0.0774991	1.2717	0.0117663
LOC_Os12g06660	Actin 7 (Actin 2).	2	0.593107	0.531576	1.2197	0.488587	0.478411	0.247465	0.382942	0.0101175	0.809994	0.425125	0.338482	0.0147386
LOC_Os05g03040	GLOSSY15 (Fragment).	5	1.03984	0.539982	1.03666	0.475309	1.26543	0.102418	1.34478	0.132713	2.34128	0.0158798	1.73964	0.0147386
LOC_Os10g05130	Conserved hypothetical protein.	1	-	-	-	-	2.16997	0.00685486	2.95217	0.0153609	2.2624	0.0130652	1.43175	0.0147386
LOC_Os03g61150	Conserved hypothetical protein.	2	2.02991	0.0894102	2.89414	0.0709795	1.01327	0.430093	1.49768	0.0438262	5.70335	0.0130652	2.32515	0.0147386
LOC_Os11g47820	Glycoside hydrolase, family 17 protein.	4	0.651252	0.449279	0.895192	0.526894	0.552368	0.126233	0.684724	0.179676	0.498728	0.424555	0.478346	0.0147386
LOC_Os01g32259	Hypothetical protein.	6	1.50488	0.012318	1.76351	0.0608322	1.3504	0.0331949	2.24577	0	2.4945	0.0129291	1.34628	0.0147386
LOC_Os01g57610	GH3 auxin-responsive promoter family protein.	5	2.31458	0.0482737	3.60339	0.0134929	2.25941	0.00389932	1.644	0.0438262	5.256	0.0129291	1.84281	0.0147386
LOC_Os01g70500	expressed protein	1	2.41808	0.0429373	1.30364	0.187575	-	-	-	-	1.04382	0.42204	1.48689	0.0147386
LOC_Os02g51680	Trehalose-6-phosphate phosphatase.	2	2.21364	0.0312199	1.64152	0.0312937	1.45355	0.0331949	1.59998	0.0260015	2.58963	0.0130652	1.73102	0.0147386
LOC_Os11g25160	Glucose/ribitol dehydrogenase family protein.	21	1.22239	0.290405	1.7451	0.0355174	2.14703	0.0179369	1.61882	0.0260015	1.99781	0.0185091	1.33131	0.0182521
LOC_Os06g49770	Plant lipid transfer/seed storage/trypsin-alpha amylase inhibitor domain containing protein.	1	0.826076	0.425311	0.975163	0.526894	0.799347	0.395943	0.375818	0.0153609	0.623016	0.425125	0.401614	0.0182521
LOC_Os08g13920	End-xyloglucan transferase (EC 2.4.1.-).	3	0.706794	0.539982	1.54944	0.292034	0.787859	0.430093	0.804181	0.266662	-	-	0.432359	0.0182521
LOC_Os10g38040	lysM domain containing protein C putative C expressed	7	2.93915	0.0156049	1.49945	0.12921	-	-	-	-	1.67144	0.0139125	1.91304	0.0182521
LOC_Os08g35760	Germin-like protein 5 (Germin-like protein 1).	1	1.02914	0.33297	2.37904	0.0890335	0.689749	0.401038	0.269209	0.00957352	0.575456	0.425125	0.527545	0.0216987
LOC_Os07g10840	uncharacterized glycosyltransferase C putative C expressed	2	9.46159	0.0246144	4.26618	0.00769973	4.28436	0.0246904	0.932326	0.503193	2.00091	0.0774991	2.01244	0.0216987
LOC_Os06g11840	trehalose phosphatase C putative C expressed	1	4.51943	0.0156049	4.174	0.00769973	2.3507	0.00908196	2.11088	0.00670147	10.4165	0.0129291	2.54849	0.0216987
LOC_Os06g48500	expressed protein	4	2.2156	0.0482737	3.03355	0.0168661	2.99554	0	1.55326	0.0636036	2.96823	0.0130652	1.90867	0.0216987
LOC_Os06g36390	Hypothetical protein.	5	3.01438	0.0686646	-	-	1.94986	0.0844877	1.16339	0.327458	3.89805	0.0139125	1.96708	0.0216987
LOC_Os01g51310	Hypothetical protein.	1	2.52676	0.0312199	3.98359	0.0168661	2.67883	0	3.54167	0.0313393	2.93739	0.0130652	1.70524	0.0246337
LOC_Os09g31230	Conserved hypothetical protein.	2	0.92727	0.539982	0.775906	0.512225	0.649257	0.0331949	0.503156	0.0191322	0.644188	0.424555	0.490498	0.0246337
LOC_Os04g17100	Heavy metal transport/detoxification protein domain containing protein.	2	1.42234	0.0482737	2.05812	0.0134929	1.56276	0.0331949	1.43323	0.0514228	1.56764	0.0375775	1.33612	0.0246337
LOC_Os02g43360	Cytochrome b5 isoform 1.	1	0.692893	0.539982	0.995072	0.526894	0.48651	0.20031	0.692035	0.296306	0.508775	0.423052	0.488531	0.0272594
LOC_Os06g33330	powdery mildew resistant protein 5 C putative C expressed	4	2.21381	0.00916816	1.56677	0.0134929	1.69235	0.0273107	1.67511	0.021617	1.83196	0.0129291	1.3327	0.0272594
LOC_Os09g10750	Rhodanese-like domain containing protein.	14	0.808304	0.539982	0.831391	0.526894	0.604232	0.0331949	0.47094	0.021617	0.695903	0.425125	0.764141	0.0272594
LOC_Os06g43510	cytochrome P450 71D6 C putative C expressed	2	2.10202	0.012318	-	-	-	-	-	-	1.39303	0.0868371	1.30422	0.0272594
LOC_Os01g57710	Conserved hypothetical protein.	3	1.41752	0.0619358	1.20113	0.0982029	2.17502	0.00981946	1.75502	0.00670147	1.49737	0.0130652	1.36183	0.0272594
LOC_Os03g03600	Beta-Ig-H3/fasciclin domain containing protein.	3	0.888071	0.539982	1.05961	0.488587	0.801956	0.343811	0.489307	0.0068438	0.696047	0.425125	0.532092	0.0272594
LOC_Os03g13870	Hypothetical protein.	1	2.11012	0.0244156	2.83659	0	3.58536	0	2.61995	0.0636036	1.91923	0.0995082	1.37709	0.0272594
LOC_Os02g19640	IQ calmodulin-binding region domain containing protein.	11	0.683979	0.53451	0.911486	0.526894	0.815598	0.368193	0.399031	0	0.447269	0.335562	0.481982	0.0272594
LOC_Os01g34560	Very-long-chain fatty acid condensing enzyme CUT1 (Very-long-chain fatty acid condensing enzyme (CUT1)	2	0.68044	0.539982	1.08234	0.488587	0.903415	0.423078	0.372237	0.00500046	0.419919	0.371435	0.523685	0.0302985
LOC_Os03g02040	Remorin.	6	-	-	1.24514	0.441927	-	-	-	-	0.657482	0.425125	0.246674	0.0302985
LOC_Os10g30150	Universal stress protein (Usp) family protein.	1	3.77408	0.0482737	2.48977	0.0355174	2.40764	0.0438773	2.508	0.00368455	5.48044	0.0139125	2.52658	0.0302985
LOC_Os07g40900	Hypothetical protein.	13	0.436543	0.147816	-	-	0.331768	0.0109818	-	-	0.909058	0.425125	0.529424	0.0302985
LOC_Os09g28520	Conserved hypothetical protein.	1	1.27519	0.147816	2.13301	0.0608322	1.52344	0.0515037	2.23727	0.00217074	2.43565	0.0129291	1.38074	0.0302985
LOC_Os04g55710	L-asparaginase (L-asparagine amidohydrolase).	4	1.18954	0.425311	1.44888	0.407329	-	-	-	-	1.46976	0.42204	0.493619	0.0302985
LOC_Os02g07650	Zinc-binding protein.	5	1.28395	0.147816	1.68144	0.0982029	1.38442	0.0844877	2.27192	0	1.64508	0.0327928	1.26325	0.0302985
LOC_Os10g31240	Plant protein of unknown function family protein.	2	0.806902	0.539982	-	-	-	-	-	-	-	-	0.451071	0.0302985
LOC_Os05g41550	Hypothetical protein.	8	2.5674	0.0156049	1.78572	0.0215749	1.62143	0.0609375	1.22137	0.132713	1.77334	0.0247018	1.60699	0.0302985
LOC_Os03g49440	Haloacid dehalogenase-like hydrolase domain containing protein.	1	-	-	1.47858	0.0890335	-	-	1.24852	0.208149	-	-	2.28691	0.0302985
LOC_Os05g46040	Protein phosphatase 2C.	2	1.35947	0.0793025	1.2673	0.255436	1.02822	0.322198	2.26536	0.0350572	1.13524	0.335562	1.32138	0.0302985
LOC_Os08g43654	Multi antimicrobial extrusion protein MatE family protein.	17	0.887005	0.425311	1.15897	0.488587	-	-	-	-	0.650601	0.425125	0.457534	0.0325723
LOC_Os02g55890	H(+)-translocating (Pyrophosphate-ENERGIZED) inorganic pyrophosphatase beta-1 polypeptide (EC 3.6.1.1) (Fragment).	3	2.33159	0.0254403	2.33873	0.0215749	1.07969	0.268284	1.4103	0.0766748	1.70031	0.0465991	1.29514	0.0325723
LOC_Os10g26620	Zn-finger, Dof type domain containing protein.	6	1.90939	0.00760541	1.19445	0.407329	1.42067	0.0259401	-	-	2.03385	0.0139125	1.28235	0.0325723
LOC_Os01g52770	Lipolytic enzyme, G-D-S-L family protein.	2	0.928142	0.539982	1.45118	0.255436	0.848889	0.360188	0.516576	0.00957352	0.599577	0.425125	0.43364	0.0325723
LOC_Os10g38940	Beta-ring hydroxylase (Fragment).	5	2.03886	0.0339142	2.01329	0.0355174	2.15407	0.0259401	1.52981	0.0101175	1.58584	0.0995082	1.32852	0.0325723
LOC_Os02g44990	Cyclin-like F-box domain containing protein.	2	1.83661	0.120977	1.18631	0.369247	2.54129	0	1.77281	0.0514228	4.26803	0.0130652	1.70163	0.0371769
LOC_Os03g16920	DnaK family protein C putative C expressed	1	8.50324	0.00886458	-	-	-	-	-	-	1.17569	0.335562	1.83224	0.0371769
LOC_Os12g29220	MtN3 protein precursor.	1	5.0336	0.0339142	-	-	1.98953	0.0246904	-	-	6.03166	0.0139125	2.46434	0.0371769
LOC_Os02g44090	FYVE/PHD zinc finger domain containing protein.	1	2.603	0.0352733	1.48426	0.220468	0.753522	0.322198	1.35663	0.179676	3.30437	0.0130652	1.30953	0.0371769
LOC_Os03g52570	Phospholipid/glycerol acyltransferase family protein.	2	0.668841	0.509254	1.02132	0.488587	0.908943	0.395943	0.593704	0.00500046	0.618426	0.425125	0.425887	0.0371769
LOC_Os03g33012	WRKY DNA Dbinding domain containing protein C expressed	1	2.07608	0.012318	1.02647	0.488587	1.31713	0.0726895	-	-	1.0394	0.42204	1.3271	0.0433347
LOC_Os10g40420	Plant lipid transfer/seed storage/trypsin-alpha amylase inhibitor domain containing protein.	1	1.00898	0.425311	2.02029	0.0608322	1.04462	0.430093	0.372977	0.021617	0.648369	0.425125	0.568657	0.0433347
LOC_Os07g38630	Hypothetical protein.	1	0.639283	0.528112	0.813333	0.526894	-	-	0.605508	0.0313393	0.524107	0.425125	0.435564	0.0433347
LOC_Os04g51000	Floricaula/leafy-like 1.	1	1.31263	0.207142	1.67352	0.220468	1.05029	0.322198	3.02286	0	2.88006	0	1.49243	0.0433347
LOC_Os02g20540	Beta-Ig-H3/fasciclin domain containing protein.	2	1.00856	0.290405	2.52929	0.143665	-	-	0.402703	0.00500046	0.998016	0.425125	0.350347	0.0433347
LOC_Os03g01890	Homeobox domain containing protein.	2	2.12137	0.0156049	1.32238	0.0608322	1.79577	0.00389932	1.37202	0.0350572	2.5451	0.0247018	1.45244	0.0492409
LOC_Os09g28580	expressed protein	1	3.57773	0.0361666	1.75767	0.0355174	1.28192	0.0515037	1.11722	0.132713	1.81309	0.0185091	1.34571	0.0492409
LOC_Os05g41760	Ethylene responsive element binding factor 4 (AtERF4).	1	1.16848	0.290405	1.52071	0.0509482	1.47954	0.0331949	2.76699	0.00217074	2.03668	0.0130652	1.30219	0.0492409
LOC_Os12g08760	Isocitrate lyase and phosphorylmutase family protein.	3	0.299082	0.247079	0.855923	0.526894	0.311931	0.0246904	0.252758	0.00957352	0.800504	0.425125	0.379414	0.0492409
LOC_Os01g32330	heavy metal Dassociated domain containing protein C expressed	1	2.46903	0.0352733	1.58384	0.12921	1.23674	0.178869	1.17975	0.359557	1.12723	0.335562	1.35241	0.0567711
LOC_Os04g41340	4-nitrophenylphosphatase-like protein.	2	1.57642	0.0312199	1.39503	0.0751034	2.12395	0.00389932	1.79745	0	2.25631	0.0130652	1.31065	0.0567711
LOC_Os01g01650	Isoflavone reductase homolog IRL (EC 1.3.1.-).	1	-	-	1.51402	0.107714	-	-	0.487066	0.00957352	0.798158	0.425125	0.451462	0.0567711
LOC_Os01g54670	Protein of unknown function DUF814 domain containing protein.	2	1.99562	0.0619358	1.73176	0.107714	-	-	1.08035	0.457484	2.26015	0.0185091	1.3983	0.0567711
LOC_Os08g35110	Auxin responsive SAUR protein family protein.	4	0.529003	0.487106	0.745765	0.500463	0.383845	0.0920549	0.498473	0.0101175	0.45431	0.425125	0.57797	0.0567711
LOC_Os10g36390	Multicopper oxidase, type 1 family protein.	10	0.69425	0.539982	0.922798	0.526894	0.929472	0.428845	0.464436	0.0068438	0.610655	0.425125	0.674822	0.0567711
LOC_Os03g55240	Cytochrome P450 family protein.	13	1.75293	0.147816	1.24217	0.187575	-	-	1.18461	0.154618	2.41302	0.0231473	1.4522	0.0567711
LOC_Os04g08390	Conserved hypothetical protein.	3	1.11538	0.425311	1.15943	0.441927	0.674104	0.401038	0.337839	0.0101175	0.692593	0.425125	0.618451	0.0567711
LOC_Os09g37540	uncharacterized protein PA4923 C putative C expressed	4	2.38821	0.0156049	1.53858	0.107714	1.60749	0.00981946	1.61854	0.0101175	2.04888	0.0130652	1.19159	0.0647456
LOC_Os08g21590	phosphatidylinositol 3 Dkinase C root isoform C putative C expressed	1	3.16551	0.012318	1.23441	0.164131	0.9191	0.430093	0.9262	0.491675	1.0892	0.371435	1.30402	0.0647456
LOC_Os06g45540	Protein of unknown function DUF597 family protein.	1	1.31822	0.120977	1.16364	0.328355	1.58543	0.0371272	2.03034	0.00670147	1.17351	0.371435	1.27207	0.0647456
LOC_Os01g27360	glutathione S Dtransferase C putative C expressed	3	2.89629	0.0156049	1.5981	0.328355	1.49845	0.0844877	0.892926	0.507043	1.91124	0.013652	1.24244	0.0647456
LOC_Os10g32930	Conserved hypothetical protein.	1	1.5214	0.120977	1.62483	0.00769973	1.10827	0.224072	1.08785	0.441683	2.40759	0.013652	1.35396	0.0776225
LOC_Os05g09704	Acid phosphatase (Class B) family protein.	5	0.958373	0.33297	1.72108	0.143665	0.962608	0.322198	0.24334	0.0144131	0.50002	0.425125	0.341467	0.0776225
LOC_Os01g01660	Isoflavone reductase-like protein.	1	1.85752	0.290405	3.11765	0.0427087	1.57752	0.178869	0.880135	0.457484	1.03291	0.335562	0.405174	0.0776225
LOC_Os03g04240	Glutathione S-transferase GSTF15.	1	1.39306	0.33297	1.05527	0.488587	0.872542	0.430093	0.317061	0.0191322	0.747304	0.425125	0.798931	0.0776225
LOC_Os05g44200	Lipolytic enzyme, G-D-S-L family protein.	7	0.751664	0.539982	1.36063	0.255436	1.03015	0.430093	0.325834	0	0.397994	0.425125	0.384765	0.0776225
LOC_Os02g36700	Sucrose transporter.	8	0.814727	0.539982	0.967601	0.526894	2.54205	0.0273107	-	-	0.612382	0.425125	0.612841	0.0776225
LOC_Os01g53240	Dehydration-responsive protein RD22 precursor.	7	1.02838	0.425311	1.1856	0.292034	0.971798	0.322198	0.462422	0.00500046	0.620031	0.423156	0.671436	0.0776225
LOC_Os04g51890	Auxin responsive SAUR protein family protein.	1	1.92184	0.0361666	2.0443	0.0751034	1.24727	0.0515037	2.266	0.0191322	1.9581	0.00954766	1.23136	0.0776225
LOC_Os01g04330	OsCML16 D Calmodulin Drelated calcium sensor protein C expressed	3	2.23614	0.0339142	2.70327	0.0509482	1.21498	0.224072	2.1919	0.092863	0.834302	0.42204	1.49278	0.0776225
LOC_Os08g39370	Sodium/sulphate symporter family protein.	1	2.34072	0.0686646	1.4393	0.220468	1.82219	0.0726895	1.50452	0.0636036	2.46669	0.0185091	1.68313	0.0776225
LOC_Os05g50270	Zn-finger, GATA type domain containing protein.	1	1.41453	0.120977	1.25586	0.369247	1.10301	0.322198	3.46567	0.00368455	1.8986	0.0130652	1.16111	0.0919988
LOC_Os12g07150	Amidase family protein.	5	0.899416	0.425311	1.25307	0.369247	0.752935	0.425389	0.244496	0.00957352	0.557876	0.425125	0.493149	0.0919988
LOC_Os01g29150	Cytochrome P450 family protein.	4	0.915025	0.539982	1.02997	0.488587	2.18512	0.00389932	1.58328	0.092863	0.933663	0.425125	1.15776	0.0919988
LOC_Os02g57720	Plasma membrane intrinsic protein (Plasma membrane integral protein ZmPIP1-5).	1	-	-	-	-	-	-	3.5304	0	-	-	1.53077	0.0919988
LOC_Os10g05750	Protein of unknown function DUF1210 family protein.	8	1.55166	0.120977	4.28644	0.0355174	0.924137	0.430093	0.148628	0.0101175	0.58974	0.425125	0.359129	0.104176
LOC_Os10g31320	retrotransposon protein C putative C unclassified C expressed	1	3.58088	0.0156049	-	-	2.57577	0	1.55991	0.132713	-	-	1.43466	0.104176
LOC_Os05g39990	Alpha-expansin OsEXPA4.	9	1.66376	0.0244156	2.45572	0.00769973	1.44105	0.0609375	1.40852	0.132713	1.88344	0.0130652	1.1104	0.104176
LOC_Os01g52110	RING finger and CHY zinc finger domain Dcontaining protein 1 C putative C expressed	1	2.02545	0.0352733	1.46372	0.187575	0.798292	0.430093	1.28921	0.132713	1.4628	0.177932	1.28072	0.104176
LOC_Os07g35520	Glycoside hydrolase, family 17 protein.	11	1.51632	0.33297	3.5886	0.0312937	0.966326	0.430093	-	-	0.588494	0.425125	0.486571	0.104176
LOC_Os09g31502	dehydrogenase C putative C expressed	1	2.03752	0.0429373	1.26613	0.292034	1.53603	0.0726895	0.877514	0.296306	0.87276	0.425125	1.11432	0.104176
LOC_Os01g55000	Conserved hypothetical protein.	4	1.28799	0.207142	1.77692	0.143665	0.941815	0.430093	0.445723	0.0101175	0.636712	0.425125	0.624541	0.104176
LOC_Os03g59430	uncharacterized glycosyltransferase C putative C expressed	1	4.91247	0.012318	2.19686	0.0355174	2.63194	0	0.891746	0.441683	1.04803	0.42204	1.19899	0.104176
LOC_Os06g28880	retrotransposon protein C putative C unclassified C expressed	11	2.08547	0.0264597	0.963263	0.526894	0.968814	0.430093	0.751695	0.0438262	1.18652	0.371435	1.22868	0.104176
LOC_Os06g11660	Phi-1 protein.	1	1.22677	0.175962	2.35189	0.0982029	1.64806	0.0246904	2.40154	0	2.0893	0.0139125	1.27529	0.104176
LOC_Os04g09570	Conserved hypothetical protein.	1	1.78859	0.0352733	2.11207	0.0355174	1.76502	0.0515037	2.76089	0	2.39341	0.0130652	1.3133	0.11717
LOC_Os03g10860	Conserved hypothetical protein.	2	2.26501	0.0156049	2.11067	0.0355174	1.74693	0.00981946	1.77589	0.0101175	1.88758	0.0158798	1.30416	0.11717
LOC_Os05g10210	Acid phosphatase (Class B) family protein.	1	0.703313	0.290405	2.79251	0.0890335	0.565786	0.329501	0.116765	0.0068438	0.469793	0.425125	0.310115	0.11717
LOC_Os01g53330	UDP-glucuronosyl/UDP-glucosyltransferase family protein.	1	1.22135	0.120977	1.21381	0.292034	2.03139	0.0285467	1.27597	0.0313393	1.24733	0.272435	1.22082	0.11717
LOC_Os01g04370	16.9 kDa class I heat shock protein.	1	36.1813	0	10.1374	0.0150718	1.81257	0.0609375	2.19374	0.0636036	2.25656	0.0465991	1.9863	0.134607
LOC_Os11g06820	Amino acid/polyamine transporter II family protein.	1	0.965089	0.425311	1.15711	0.475309	0.814904	0.428845	0.33496	0	0.536982	0.425125	0.565331	0.134607
LOC_Os07g49114	Wound-induced WI12 family protein.	1	0.6239	0.509254	0.946275	0.526894	1.11756	0.247465	0.435514	0.00500046	0.648592	0.425125	0.463491	0.134607
LOC_Os01g05585	metallothionein C putative C expressed	7	8.32503	0	-	-	-	-	-	-	1.60256	0.0774991	1.27068	0.134607
LOC_Os04g51400	Conserved hypothetical protein.	1	1.36263	0.175962	0.961093	0.526894	-	-	0.481846	0.0191322	0.683531	0.425125	1.26273	0.134607
LOC_Os10g39740	Glutathione S-transferase.	4	0.955012	0.539982	0.810643	0.526894	0.533367	0.268284	0.341374	0.00500046	0.711761	0.425125	0.701204	0.134607
LOC_Os01g69870	Conserved hypothetical protein.	10	1.42193	0.0686646	1.38133	0.0427087	1.75999	0	1.7066	0.00217074	2.11132	0.0130652	1.19138	0.134607
LOC_Os03g56370	methyltransferase C putative C expressed	1	2.16684	0.00916816	1.18475	0.369247	1.60664	0.00981946	1.51196	0.0766748	1.66654	0.0129291	1.13646	0.134607
LOC_Os11g08210	OsNAC5 protein.	5	1.14931	0.33297	2.06013	0.0312937	1.40998	0.0726895	1.84299	0.179676	2.06035	0.0139125	1.06529	0.151271
LOC_Os05g11900	Conserved hypothetical protein.	1	1.48246	0.175962	1.32148	0.187575	0.90926	0.40596	0.497687	0.00500046	0.726423	0.425125	0.565458	0.151271
LOC_Os10g18340	Conserved hypothetical protein.	2	1.89661	0.207142	0.845064	0.526894	0.681669	0.430093	0.4077	0.0260015	0.763842	0.425125	1.20752	0.151271
LOC_Os02g46473	Conserved hypothetical protein.	3	1.66352	0.0686646	1.3644	0.0608322	2.12832	0.00908196	1.52359	0.0636036	1.50609	0.0995082	1.14732	0.170795
LOC_Os03g15960	hsp20 Falpha crystallin family protein C putative C expressed	1	2.31875	0.0361666	1.4282	0.292034	0.91709	0.430093	0.842086	0.491675	1.26132	0.0868371	1.13934	0.170795
LOC_Os08g32520	Conserved hypothetical protein.	1	2.05402	0.0246144	1.57788	0.12921	1.84343	0.0285467	2.61412	0.0260015	1.5118	0.0626102	1.15732	0.170795
LOC_Os05g04000	Non-protein coding transcript, uncharacterized transcript.	1	1.11348	0.425311	0.914317	0.526894	0.536647	0.0920549	0.429247	0.021617	1.01953	0.42204	0.765619	0.170795
LOC_Os10g18370	transcriptional regulator C putative C expressed	1	2.12552	0.0246144	-	-	-	-	-	-	1.82825	0.0130652	1.15001	0.170795
LOC_Os01g57840	expressed protein	1	2.08168	0.0429373	1.34308	0.255436	1.03748	0.322198	0.868407	0.466005	1.31311	0.177932	1.06706	0.170795
LOC_Os08g33660	Myb, DNA-binding domain containing protein.	1	0.892071	0.425311	1.83609	0.143665	1.25726	0.178869	0.474105	0.0350572	0.615026	0.425125	0.51861	0.170795
LOC_Os01g72290	Rhicadhesin receptor precursor (Germin-like protein).	3	0.998205	0.425311	0.699296	0.493196	0.790023	0.159415	0.485599	0.021617	0.888509	0.425125	0.634932	0.170795
LOC_Os07g49140	expressed protein	6	1.44686	0.175962	1.2749	0.328355	1.20804	0.291261	0.411344	0.021617	-	-	1.15819	0.170795
LOC_Os03g02460	Short-chain dehydrogenase/reductase SDR family protein.	3	1.2301	0.120977	1.27484	0.255436	1.19757	0.224072	1.88039	0.00670147	2.01974	0.0129291	1.09566	0.184191
LOC_Os09g17660	expressed protein	9	1.90274	0.103624	-	-	0.717796	0.329501	0.486282	0.0144131	0.489885	0.425125	0.428728	0.184191
LOC_Os10g06000	Protein of unknown function DUF1210 family protein.	12	1.11475	0.382946	7.62682	0.00769973	-	-	0.185282	0.0068438	0.653674	0.425125	0.20813	0.184191
LOC_Os07g48150	DUF623 domain containing protein C expressed	1	2.22788	0.0156049	1.412	0.220468	1.17129	0.178869	1.5414	0.0191322	1.57639	0.0327928	1.19039	0.184191
LOC_Os01g04360	hsp20 Falpha crystallin family protein C putative C expressed	3	3.86014	0.012318	2.21675	0.0709795	0.834584	0.374885	1.04551	0.457484	1.46514	0.148663	0.634299	0.184191
LOC_Os10g07210	Heat shock protein Hsp20 domain containing protein.	2	1.67191	0.290405	1.42662	0.292034	0.727644	0.40596	0.323179	0.00500046	0.893043	0.425125	0.817336	0.19907
LOC_Os07g23640	retrotransposon protein C putative C Ty3 Dgypsy subclass C expressed	2	6.31037	0.0254403	3.267	0.0509482	2.00922	0.159415	0.602433	0.154618	1.06434	0.42204	1.16359	0.19907
LOC_Os02g44108	Beta-expansin.	1	2.76215	0.00760541	2.7633	0.00769973	2.3139	0.0246904	1.04547	0.457484	1.13575	0.371435	1.1316	0.19907
LOC_Os01g61044	Amino acid/polyamine transporter II family protein.	10	1.48093	0.207142	1.3899	0.0709795	2.06066	0.0438773	0.857778	0.296306	1.45337	0.0465991	1.09448	0.19907
LOC_Os11g25780	Octicosapeptide/Phox/Bem1p domain containing protein.	38	1.78985	0.0429373	1.3199	0.107714	2.12093	0.00908196	1.37121	0.0514228	1.80981	0.0327928	1.09825	0.213918
LOC_Os03g13460	MAP65/ASE1 family protein.	4	0.751593	0.539982	0.591919	0.498062	0.725952	0.268284	0.388747	0.0260015	0.820454	0.425125	1.07978	0.231557
LOC_Os01g50410	Protein kinase domain containing protein.	3	0.855389	0.539982	1.2277	0.407329	0.793716	0.430093	0.481771	0.0438262	0.769215	0.425125	0.50909	0.231557
LOC_Os04g36750	hsp20 Falpha crystallin family protein C putative C expressed	2	10.2573	0.00916816	2.37106	0.0709795	1.01958	0.268284	1.30897	0.237831	0.826116	0.425125	1.0103	0.231557
LOC_Os09g24810	ZF-HD homeobox protein.	1	0.857545	0.539982	0.651877	0.475309	1.39153	0.20031	0.477778	0.0313393	0.607704	0.425125	0.678771	0.252085
LOC_Os04g50176	Conserved hypothetical protein.	1	1.38633	0.0686646	1.12441	0.328355	1.2779	0.0844877	2.27316	0.0438262	1.00169	0.42204	1.02966	0.259399
LOC_Os09g31478	auxin hydrogen symporter, putative, expressed	6	1.55586	0.120977	1.04722	0.488587	1.03472	0.322198	0.458696	0.00500046	0.948261	0.42204	0.988856	0.259399
LOC_Os11g25260	Nod factor binding lectin-nucleotide phosphohydrolase.	5	1.98293	0.356195	1.28215	0.187575	1.30415	0.291261	0.376847	0.00957352	1.16813	0.371435	1.02817	0.259399
LOC_Os12g44020	Purple acid phosphatase (EC 3.1.3.2).	11	1.081	0.356195	1.26419	0.292034	1.36342	0.102418	2.29175	0	1.86394	0.0231473	1.05288	0.259399
LOC_Os05g46340	Conserved hypothetical protein.	4	1.24551	0.147816	1.48447	0.0509482	1.32841	0.0609375	2.24909	0.0191322	0.745301	0.425125	0.937802	0.259399
LOC_Os01g63210	SOUL heme-binding protein family protein.	1	2.1605	0.012318	1.20449	0.369247	2.00847	0.0273107	1.83604	0.021617	2.74981	0	1.02947	0.259399
LOC_Os02g28970	Conserved hypothetical protein.	4	1.35984	0.290405	1.24564	0.475309	-	-	0.364072	0.0068438	0.657164	0.425125	1.05084	0.259399
LOC_Os06g51260	Myb, DNA-binding domain containing protein.	4	1.19532	0.175962	1.30011	0.328355	1.09946	0.224072	1.8261	0.021617	2.86403	0.0158798	0.99531	0.259399
LOC_Os03g19270	Universal stress protein (Usp) family protein.	3	1.62041	0.0793025	2.64405	0.0751034	1.16552	0.159415	2.08235	0.00217074	1.3091	0.148663	0.984797	0.259399
LOC_Os03g14180	hsp20 Falpha crystallin family protein C putative C expressed	6	5.69785	0.0244156	2.50776	0.255436	-	-	-	-	1.21063	0.396525	0.736426	0.259399
LOC_Os05g44120	Conserved hypothetical protein.	7	0.784296	0.539982	1.06623	0.488587	2.52496	0.0844877	0.417781	0.0101175	0.766777	0.425125	1.01793	0.259399
LOC_Os07g23660	retrotransposon protein C putative C unclassified C expressed	1	5.17124	0.0312199	3.20654	0.0509482	2.47114	0.102418	0.521482	0.154618	1.05911	0.42204	1.05082	0.259399
LOC_Os08g04130	Copine domain containing protein.	7	1.11015	0.425311	0.869747	0.526894	0.719226	0.159415	0.46525	0.0068438	0.870173	0.425125	0.794385	0.262702
LOC_Os05g31750	Annexin family protein.	2	0.811516	0.539982	1.44187	0.292034	0.730723	0.291261	0.451526	0.0144131	0.949692	0.42204	0.748561	0.267248
LOC_Os05g41870	Eggshell protein family protein.	3	-	-	8.99817	0.0134929	-	-	-	-	2.00535	0.371435	0.469493	0.267248
LOC_Os01g17396	Conserved hypothetical protein.	2	1.44384	0.0619358	1.28142	0.292034	1.88804	0.0273107	1.52635	0.0514228	2.17531	0.00954766	0.876148	0.267248
LOC_Os03g24300	Plant lipid transfer/seed storage/trypsin-alpha amylase inhibitor domain containing protein.	1	-	-	5.21353	0.0355174	-	-	-	-	1.81356	0.396525	0.411752	0.270192
LOC_Os12g02310	Lipid transfer protein LPT II.	3	1.46045	0.147816	1.36308	0.220468	1.46615	0.126233	0.448901	0.00957352	0.624807	0.425125	0.735159	0.278372
LOC_Os01g49650	Plant lipid transfer/seed storage/trypsin-alpha amylase inhibitor domain containing protein.	1	-	-	13.3573	0.0134929	-	-	-	-	2.24412	0.371435	0.46994	0.278372
LOC_Os02g52480	Cyclin-dependent kinase inhibitor family protein.	1	1.09367	0.356195	1.19926	0.407329	1.18304	0.247465	0.493012	0.0144131	0.768007	0.425125	0.848374	0.278372
LOC_Os03g58764	OsFBDUF18 D F Dbox and DUF domain containing protein C expressed	1	2.27291	0.0312199	1.74776	0.164131	0.808848	0.374885	-	-	1.28821	0.209849	0.757191	0.285842
LOC_Os10g05790	Protein of unknown function DUF1210 family protein.	3	0.641655	0.539982	1.04779	0.488587	0.788628	0.425389	0.133964	0.0101175	0.542479	0.425125	0.648716	0.285842
LOC_Os06g48160	Xyloglycan endo-transglycosylase precursor.	1	0.154912	0.425311	0.351753	0.512225	0.205682	0.0609375	0.47113	0.0350572	0.237171	0.42204	0.755815	0.288092
LOC_Os10g27280	Thaumatin, pathogenesis-related family protein.	3	2.59952	0.0686646	2.25425	0.0408678	1.63254	0.0920549	0.772586	0.179676	0.82688	0.425125	0.732765	0.290419
LOC_Os05g11910	Lipolytic enzyme, G-D-S-L family protein.	10	3.32441	0.175962	1.93339	0.0355174	1.37797	0.224072	0.404725	0.00500046	1.1897	0.42204	0.648232	0.290419
LOC_Os01g04380	17.7 kDa heat shock protein.	1	5.73808	0.00886458	3.26816	0.0608322	-	-	2.10183	0.00670147	2.20389	0.0185091	0.724063	0.293924
LOC_Os08g43240	Conserved hypothetical protein.	3	-	-	5.50434	0.0134929	-	-	-	-	-	-	0.506222	0.303249
LOC_Os02g48900	Peptidase A1, pepsin family protein.	2	1.4842	0.290405	1.61638	0.107714	0.768372	0.291261	-	-	3.01166	0	0.63711	0.303249
LOC_Os03g03910	catalase domain containing protein C expressed	11	2.10121	0.0361666	1.13446	0.441927	1.64765	0.0285467	0.919943	0.457484	1.21396	0.371435	0.909993	0.303249
LOC_Os11g06720	Anth (Pollen-specific desiccation-associated LLA23 protein).	1	1.74549	0.120977	1.82383	0.12921	0.960615	0.430093	0.349885	0.0144131	0.971979	0.425125	0.848965	0.307189
LOC_Os11g45990	von Willebrand factor, type A domain containing protein.	6	-	-	0.825196	0.526894	-	-	0.375498	0.0068438	-	-	0.679477	0.307189
LOC_Os07g29220	Cyclopropane-fatty-acyl-phospholipid synthase family protein.	8	1.0458	0.425311	0.838515	0.514905	0.86316	0.329501	0.487638	0.0260015	0.753097	0.423052	0.943286	0.315839
LOC_Os02g33550	Harpin-induced 1 domain containing protein.	3	0.877255	0.539982	1.29987	0.143665	0.907918	0.430093	0.472818	0.0313393	0.974195	0.396525	0.482613	0.320102
LOC_Os05g35266	Glycosyl transferase, family 31 protein.	2	1.11804	0.33297	3.44457	0.0408678	-	-	-	-	0.998612	0.42204	0.816154	0.327467
LOC_Os11g24070	Plant lipid transfer protein/Par allergen family protein.	1	2.77851	0.0312199	2.21464	0.0355174	1.69344	0.0234715	1.36666	0.0153609	1.71379	0.0995082	0.975725	0.343785
LOC_Os08g32160	oxidoreductase C 2OG DFeII oxygenase domain containing protein C putative C expressed	2	2.50072	0.012318	1.87844	0.0427087	1.94439	0.00389932	1.37672	0.021617	2.54373	0.0158798	0.841679	0.343785
LOC_Os05g04890	ARM repeat fold domain containing protein.	4	-	-	0.734452	0.51868	-	-	0.398177	0.0101175	0.714723	0.425125	0.939312	0.343785
LOC_Os07g18154	Aldehyde oxidase-2.	46	-	-	0.82437	0.526894	0.793465	0.430093	0.492277	0.021617	-	-	0.78286	0.343785
LOC_Os07g34260	Chalcone synthase (EC 2.3.1.74) (Naringenin-chalcone synthase).	5	0.330561	0.425311	-	-	-	-	0.36747	0.00957352	-	-	0.785523	0.343785
LOC_Os02g02400	Catalase isozyme A (EC 1.11.1.6) (CAT-A).	1	0.817325	0.539982	0.916079	0.526894	2.32132	0.0438773	0.89806	0.457484	0.716337	0.425125	0.889915	0.343785
LOC_Os04g01740	heat shock protein C putative C expressed	3	2.61406	0.0482737	1.97164	0.292034	0.961601	0.430093	1.88723	0.132713	1.28444	0.303368	0.731659	0.343785
LOC_Os06g33880	Hypothetical protein.	1	1.67565	0.0482737	1.89871	0.0355174	2.29864	0	1.823	0.0153609	1.61816	0.0139125	0.939724	0.343785
LOC_Os01g11460	Zn-finger, RING domain containing protein.	2	0.505064	0.425311	0.669687	0.526894	0.685588	0.159415	0.656853	0.0313393	0.410211	0.0203475	0.905864	0.343785
LOC_Os03g41330	Protein of unknown function DUF260 domain containing protein.	4	-	-	-	-	2.00918	0.00389932	-	-	-	-	-	-
LOC_Os01g20830	Heavy metal transport/detoxification protein domain containing protein.	4	1.01633	0.425311	2.0242	0.0215749	1.24841	0.112667	1.56476	0.179676	2.16885	0.0327928	-	-
LOC_Os01g44250	CBS domain containing membrane protein C putative C expressed	2	2.61116	0	-	-	-	-	-	-	-	-	-	-
LOC_Os01g02870	Nodulin-like protein 5NG4.	6	-	-	-	-	1.06219	0.291261	1.23469	0.132713	2.13652	0.0130652	-	-
LOC_Os10g36980	transposon protein C putative C unclassified C expressed	13	2.15428	0.012318	-	-	-	-	-	-	1.4156	0.0158798	-	-
LOC_Os10g36180	Conserved hypothetical protein.	2	5.99898	0.00916816	-	-	2.25016	0.0183445	5.59623	0	-	-	-	-
LOC_Os02g52930	Protein of unknown function DUF6 domain containing protein.	2	-	-	-	-	0.974995	0.430093	0.344201	0.00500046	-	-	-	-
LOC_Os07g39350	Sorbitol transporter.	2	1.25838	0.120977	1.31396	0.187575	1.81865	0.00389932	1.60826	0.00217074	2.17295	0.0130652	-	-
LOC_Os06g04930	expressed protein	2	2.07941	0.0244156	-	-	-	-	-	-	-	-	-	-
LOC_Os03g57640	Esterase/lipase/thioesterase domain containing protein.	1	0.317312	0.175962	-	-	-	-	0.263794	0.0153609	-	-	-	-
LOC_Os01g72170	glutathione S Dtransferase C putative C expressed	2	2.19535	0.00760541	-	-	-	-	-	-	-	-	-	-
LOC_Os05g47650	Pathogenesis-related transcriptional factor and ERF domain containing protein.	1	4.04449	0.0339142	-	-	4.34451	0	1.82004	0.021617	9.24092	0.0130652	-	-
LOC_Os02g08130	Carbohydrate kinase, FGGY family protein.	1	-	-	-	-	-	-	-	-	2.1416	0.0130652	-	-
LOC_Os01g66560	TPR-like domain containing protein.	1	-	-	-	-	0.496976	0.0109818	0.650739	0.0766748	-	-	-	-
LOC_Os01g19770	Mitochondrial import inner membrane translocase, subunit Tim17/22 family protein.	5	-	-	-	-	2.46466	0	3.81585	0.00217074	-	-	-	-
LOC_Os08g32120	Conserved hypothetical protein.	2	-	-	-	-	2.11222	0.0136229	-	-	-	-	-	-
LOC_Os12g31748	Transcription factor, MADS-box domain containing protein.	6	-	-	-	-	1.98405	0.0219849	3.15689	0.0191322	-	-	-	-
LOC_Os10g38110	Cytochrome P450 family protein.	11	1.78323	0.0429373	2.13038	0.0312937	-	-	-	-	-	-	-	-
LOC_Os03g06840	GRF zinc finger domain containing protein.	1	1.06307	0.382946	1.85806	0.0509482	-	-	-	-	3.18224	0.0129291	-	-
LOC_Os05g07600	Hypothetical protein.	9	-	-	-	-	0.584234	0.247465	0.478015	0.0101175	-	-	-	-
LOC_Os06g03700	Oligopeptide transporter OPT superfamily protein.	1	0.799	0.531576	1.19293	0.328355	-	-	1.54248	0.0514228	2.03775	0.0129291	-	-
LOC_Os01g61610	Isopenicillin N synthase family protein.	2	0.735214	0.539982	2.72462	0.0168661	0.617699	0.416468	1.55789	0.0438262	1.67787	0.122171	-	-
LOC_Os03g10150	Uncharacterized plant-specific domain containing protein.	4	2.27265	0.0264597	1.88328	0.0890335	-	-	-	-	2.14612	0.0185091	-	-
LOC_Os04g14690	Flavin-containing monooxygenase FMO family protein.	10	1.03778	0.539982	1.56433	0.187575	0.590541	0.247465	0.42332	0.0101175	0.707553	0.425125	-	-
LOC_Os10g05020	Cytochrome P450 family protein.	2	1.52115	0.0361666	1.48393	0.0982029	2.27433	0	-	-	1.41007	0.0327928	-	-
LOC_Os03g10600	Hypothetical protein.	2	-	-	0.655315	0.488587	0.490625	0.0438773	0.787221	0.296306	-	-	-	-
LOC_Os01g09890	Translation initiation factor SUI1 family protein.	5	-	-	-	-	0.476384	0.0438773	0.73966	0.208149	-	-	-	-
LOC_Os02g11640	UDP-glucuronosyl/UDP-glucosyltransferase family protein.	9	-	-	2.53262	0.0150718	-	-	-	-	-	-	-	-
