# Supplementary material for: Comparative Analysis of Expression Profiles of Panicle Development among Tolerant and Sensitive Rice in Response to Drought Stress
Source: Front Plant Sci. 2017 Mar 29;8:437. doi: 10.3389/fpls.2017.00437 (PMC5370274; doi:10.3389/fpls.2017.00437)
Supplement: Supplementary file 5 [file Table_5.XLSX]

## Sheet: Table S5
Table S5. Primers used in this study.
Gene id	Annotation	Forward primer (5’-3’)	Reverse primer (5’-3’)
LOC_Os03g03724	Expressed protein	GCAGTGGATTCAGGACAACG	CGCATCTAATCCCCGATCTG
LOC_Os01g21934	Putative copper chaperone	GACGGAAGGAAGCAGAACAAAGC	CGGCAGTTACAGCAGGACATGC
LOC_Os02g32814	Heat shock protein	AAAGACAGGGAAGAAGACCTCC	AGCTTCAGCTTCAGCTTCAGC
LOC_Os12g08760	Carboxyvinyl-carboxyphosphonate phosphorylmutase	ATTGATCGTCGATCCATGAAGC	CCACAAGAAGATGTCGAACAGC
LOC_Os08g43390	Cytochrome P450 78A3, putative, expressed	GGACTAAGACGAGGAGAGGGAAGC	ACGTAGGGGCATTTCTACTCAAAGC
LOC_Os02g33380	Putative heat stress protein	AGATCGCCATCGTCTGCACG	GTACATGCGTAGCAATCGAACG
LOC_Os02g13800	AP2/ERF and B3 domain-containing protein	TTGGACGAAGTGGCTGTGAACG	GAGACCAAAAACCCCCAACAAGG
LOC_Os04g33920	Protease inhibitor/seed storage/LTP family protein precursor	GGAGATTACACTCTGCCATGAGC	ACTGCACGAACGCACAACAGC
LOC_Os05g28740	Putative ER6 protein	TCAGCAACCACTGCGTCCAGC	CACAACATTCCACAGATTGCATCC
LOC_Os11g03300	Domain transcription factor	CAGTTTCAGAACGGCAATCTGC	GATCGGTAAACGGGATCTAGACG
